# Supplementary material for: N,N-Diethyl-2-hy­droxy­ethanaminium 5-(5-chloro-2,4-dinitro­phen­yl)-2,6-dioxo-1,2,3,6-tetra­hydro­pyrimidin-4-olate hemihydrate
Source: Acta Crystallogr Sect E Struct Rep Online. 2012 Jan 31;68(Pt 2):o541. doi: 10.1107/S1600536812003248 (PMC3275279; doi:10.1107/S1600536812003248)
Supplement: Supplementary file 1 [file e-68-0o541-sup1.cif]

##############################################################################
#                                                                            #
# This CIF contains the data in a paper accepted for publication in          #
# Acta Crystallographica Section E. It conforms to the requirements of       #
# Notes for Authors for Acta Crystallographica Section E, and has been       #
# peer reviewed under the auspices of the IUCr Commission on Journals.       #
#                                                                            #
# Full details of the Crystallographic Information File format               #
# are given in the paper "The Crystallographic Information File (CIF):       #
# a New Standard Archive File for Crystallography" by S. R. Hall, F. H.      #
# Allen and I. D. Brown [Acta Cryst. (1991), A47, 655-685].                  #
#                                                                            #
# The current version of the core CIF dictionary is obtainable from          #
# ftp://ftp.iucr.org/pub/cif_core.dic.                                       #
#                                                                            #
# Software is freely available for graphical display of the structure(s)     #
# in this CIF. For information consult the CIF software page                 #
# http://www.iucr.org/resources/cif/software.                                #
#                                                                            #
# This file may be used for bona fide research purposes within the           #
# scientific community so long as proper attribution is given to the journal # 
# article from which it was obtained.                                        #
#                                                                            #
##############################################################################
data_global
_audit_creation_method     'PLATON <TABLE ACC> option'
_journal_date_recd_electronic     2011-12-27
_journal_date_accepted     2012-01-25
_journal_name_full     'Acta Crystallographica, Section E'
_journal_year     2012
_journal_volume     68
_journal_issue      2
_journal_page_first     o541
_journal_page_last     o541
_journal_paper_category     QO
_journal_paper_doi     10.1107/S1600536812003248
_journal_coeditor_code     CV5228
_publ_contact_author_name     'D. Kalaivani'
_publ_contact_author_address
;
Postgraduate and Research Department of Chemistry
Seethalakshmi Ramaswami College
Tiruchirappalli 620 002
Tamil Nadu
India
;
_publ_contact_author_email     kalaivbalaj@yahoo.co.in
_publ_contact_author_fax     ?
_publ_contact_author_phone     ?
_publ_section_title
;
<i>N</i>,<i>N</i>-Diethyl-2-hydroxyethanaminium
5-(5-chloro-2,4-dinitrophenyl)-2,6-dioxo-1,2,3,6-tetrahydropyrimidin-4-olate
hemihydrate
;
loop_
    _publ_author_name
    _publ_author_address
    'Rajamanickam Babykala'
;
Postgraduate and Research Department of Chemistry
Seethalakshmi Ramaswami College
Tiruchirappalli 620 002
Tamil Nadu
India
;
    'Doraisamyraja Kalaivani'
;
Postgraduate and Research Department of Chemistry
Seethalakshmi Ramaswami College
Tiruchirappalli 620 002
Tamil Nadu
India
;
data_I
_audit_creation_method     SHELXL97
_chemical_name_systematic
;
<i>N</i>,<i>N</i>-Diethyl-2-hydroxyethanaminium
5-(5-chloro-2,4-dinitrophenyl)-2,6-dioxo-1,2,3,6-tetrahydropyrimidin-4-olate
hemihydrate
;
_chemical_name_common     ?
_chemical_formula_moiety     'C6 H16 N O +, C10 H4 Cl N4 O7 -, 0.5(H2 O)'
_chemical_formula_sum     'C16 H21 Cl1 N5 O8.5'
_chemical_formula_iupac     'C6 H16 N O + , C10 H4 Cl N4 O7 - , 0.5H2 O'
_chemical_formula_weight     454.83
_chemical_melting_point     ?
_symmetry_cell_setting     triclinic
_symmetry_space_group_name_H-M     'P -1'
_symmetry_space_group_name_Hall     '-P 1'
loop_
    _symmetry_equiv_pos_as_xyz
    'x, y, z'
    '-x, -y, -z'
_cell_length_a     12.3775(7)
_cell_length_b     12.8109(8)
_cell_length_c     13.5834(9)
_cell_angle_alpha     101.497(4)
_cell_angle_beta     99.142(3)
_cell_angle_gamma     99.718(3)
_cell_volume     2038.6(2)
_cell_formula_units_Z     4
_cell_measurement_reflns_used     6078
_cell_measurement_theta_min     2.50
_cell_measurement_theta_max     27.00
_cell_measurement_temperature     294(2)
_exptl_crystal_description     block
_exptl_crystal_colour     red
_exptl_crystal_size_max     0.30
_exptl_crystal_size_mid     0.25
_exptl_crystal_size_min     0.20
_exptl_crystal_density_diffrn     1.482
_exptl_crystal_density_meas     ?
_exptl_crystal_density_method     'not measured'
_exptl_crystal_F_000     948
_exptl_absorpt_coefficient_mu     0.245
_exptl_absorpt_correction_type     multi-scan
_exptl_absorpt_process_details     '(SADABS; Bruker, 2004)'
_exptl_absorpt_correction_T_min     0.901
_exptl_absorpt_correction_T_max     0.942
_exptl_special_details
;
;
_diffrn_ambient_temperature     294(2)
_diffrn_radiation_type     MoK\a
_diffrn_radiation_wavelength     0.71073
_diffrn_radiation_source     'fine-focus sealed tube'
_diffrn_radiation_monochromator     graphite
_diffrn_measurement_device_type     'Bruker Kappa APEXII CCD'
_diffrn_measurement_method     '\w and \f'
_diffrn_detector_area_resol_mean     ?
_diffrn_reflns_number     36654
_diffrn_reflns_av_R_equivalents     0.0307
_diffrn_reflns_av_sigmaI/netI     0.0233
_diffrn_reflns_theta_min     1.70
_diffrn_reflns_theta_max     25.00
_diffrn_reflns_theta_full     25.00
_diffrn_measured_fraction_theta_max     0.999
_diffrn_measured_fraction_theta_full     0.999
_diffrn_reflns_limit_h_min     -14
_diffrn_reflns_limit_h_max     14
_diffrn_reflns_limit_k_min     -15
_diffrn_reflns_limit_k_max     15
_diffrn_reflns_limit_l_min     -16
_diffrn_reflns_limit_l_max     16
_diffrn_standards_number     ?
_diffrn_standards_interval_count     ?
_diffrn_standards_interval_time     ?
_diffrn_standards_decay_%     ?
_refine_special_details
;
Refinement of <i>F</i>^2^ against ALL reflections. The weighted <i>R</i>-factor
<i>wR</i> and goodness of fit <i>S</i> are based on <i>F</i>^2^, conventional
<i>R</i>-factors <i>R</i> are based on <i>F</i>, with <i>F</i> set to zero for
negative <i>F</i>^2^. The threshold expression of <i>F</i>^2^ >
\s(<i>F</i>^2^) is used only for calculating <i>R</i>-factors(gt) <i>etc</i>.
and is not relevant to the choice of reflections for refinement.
<i>R</i>-factors based on <i>F</i>^2^ are statistically about twice as large
as those based on <i>F</i>, and <i>R</i>-factors based on ALL data will be
even larger.
;
_reflns_number_total     7179
_reflns_number_gt     5639
_reflns_threshold_expression     I>2\s(I)
_refine_ls_structure_factor_coef     Fsqd
_refine_ls_matrix_type     full
_refine_ls_R_factor_all     0.0575
_refine_ls_R_factor_gt     0.0434
_refine_ls_wR_factor_gt     0.1253
_refine_ls_wR_factor_ref     0.1376
_refine_ls_goodness_of_fit_ref     1.067
_refine_ls_restrained_S_all     1.067
_refine_ls_number_reflns     7179
_refine_ls_number_parameters     598
_refine_ls_number_restraints     4
_refine_ls_hydrogen_treatment     mixed
_refine_ls_weighting_scheme     calc
_refine_ls_weighting_details
       'calc w = 1/[\s^2^(Fo^2^)+(0.0773P)^2^+0.6949P] where P=(Fo^2^+2Fc^2^)/3'
_atom_sites_solution_hydrogens     geom
_atom_sites_solution_primary     direct
_atom_sites_solution_secondary     difmap
_refine_ls_shift/su_max     0.000
_refine_ls_shift/su_mean     0.000
_refine_diff_density_max     0.716
_refine_diff_density_min     -0.323
_refine_ls_extinction_method     none
_refine_ls_extinction_coef     ?
loop_
    _atom_type_symbol
    _atom_type_description
    _atom_type_scat_dispersion_real
    _atom_type_scat_dispersion_imag
    _atom_type_scat_source
    'C' 'C' 0.0033 0.0016
                         'International Tables Vol C Tables 4.2.6.8 and 6.1.1.4'
    'H' 'H' 0.0000 0.0000
                         'International Tables Vol C Tables 4.2.6.8 and 6.1.1.4'
    'N' 'N' 0.0061 0.0033
                         'International Tables Vol C Tables 4.2.6.8 and 6.1.1.4'
    'O' 'O' 0.0106 0.0060
                         'International Tables Vol C Tables 4.2.6.8 and 6.1.1.4'
    'Cl' 'Cl' 0.1484 0.1585
                         'International Tables Vol C Tables 4.2.6.8 and 6.1.1.4'
_computing_data_collection     'APEX2 (Bruker, 2004)'
_computing_cell_refinement     'APEX2 and SAINT (Bruker, 2004)'
_computing_data_reduction     'SAINT and XPREP (Bruker, 2004)'
_computing_structure_solution     'SIR92 (Altomare <i>et al.</i>, 1993)'
_computing_structure_refinement     'SHELXL97 (Sheldrick, 2008)'
_computing_molecular_graphics
;
ORTEP-3 (Farrugia, 1997) and Mercury (Macrae <i>et al.</i>,
2008)
;
_computing_publication_material     'SHELXL97 (Sheldrick, 2008)'
loop_
    _atom_site_type_symbol
    _atom_site_label
    _atom_site_fract_x
    _atom_site_fract_y
    _atom_site_fract_z
    _atom_site_U_iso_or_equiv
    _atom_site_adp_type
    _atom_site_calc_flag
    _atom_site_refinement_flags
    _atom_site_occupancy
    _atom_site_symmetry_multiplicity
    _atom_site_disorder_assembly
    _atom_site_disorder_group
    C C1 0.73604(16) 0.44594(17) -0.05043(16) 0.0343(5) Uani d . 1 1 . .
    C C2 0.60151(16) 0.40344(17) 0.05684(15) 0.0309(4) Uani d . 1 1 . .
    C C3 0.65908(16) 0.32478(16) 0.08526(15) 0.0307(4) Uani d . 1 1 . .
    C C4 0.75520(16) 0.30658(16) 0.04682(16) 0.0330(4) Uani d . 1 1 . .
    C C5 0.62072(15) 0.26499(16) 0.15797(15) 0.0309(4) Uani d . 1 1 . .
    C C6 0.59379(16) 0.32162(17) 0.24693(16) 0.0331(4) Uani d . 1 1 . .
    H H6 0.6024 0.3968 0.2582 0.040 Uiso calc R 1 1 . .
    C C7 0.55516(17) 0.27072(18) 0.31856(16) 0.0369(5) Uani d . 1 1 . .
    C C8 0.54654(19) 0.15898(19) 0.30541(17) 0.0407(5) Uani d . 1 1 . .
    C C9 0.57638(18) 0.10095(19) 0.22112(18) 0.0423(5) Uani d . 1 1 . .
    H H9 0.5736 0.0267 0.2131 0.051 Uiso calc R 1 1 . .
    C C10 0.61032(17) 0.15297(17) 0.14886(16) 0.0356(5) Uani d . 1 1 . .
    C C11 0.3083(2) 0.2680(2) 0.1612(2) 0.0532(6) Uani d . 1 1 . .
    H H11A 0.3635 0.3322 0.1995 0.064 Uiso calc R 1 1 . .
    H H11B 0.3476 0.2110 0.1388 0.064 Uiso calc R 1 1 . .
    C C12 0.23267(19) 0.23115(19) 0.23035(18) 0.0448(5) Uani d . 1 1 . .
    H H12A 0.2757 0.2063 0.2839 0.054 Uiso calc R 1 1 . .
    H H12B 0.2042 0.2925 0.2629 0.054 Uiso calc R 1 1 . .
    C C13 0.1698(2) 0.0418(2) 0.1186(2) 0.0518(6) Uani d . 1 1 . .
    H H13A 0.1032 -0.0071 0.0756 0.062 Uiso calc R 1 1 . .
    H H13B 0.2191 0.0628 0.0739 0.062 Uiso calc R 1 1 . .
    C C14 0.2266(3) -0.0185(3) 0.1866(3) 0.0890(11) Uani d . 1 1 . .
    H H14A 0.2944 0.0280 0.2278 0.133 Uiso calc R 1 1 . .
    H H14B 0.2441 -0.0813 0.1456 0.133 Uiso calc R 1 1 . .
    H H14C 0.1781 -0.0414 0.2303 0.133 Uiso calc R 1 1 . .
    C C15 0.0554(2) 0.1188(2) 0.2403(2) 0.0544(6) Uani d . 1 1 . .
    H H15A 0.0367 0.1866 0.2717 0.065 Uiso calc R 1 1 . .
    H H15B 0.0904 0.0894 0.2947 0.065 Uiso calc R 1 1 . .
    C C16 -0.0505(3) 0.0396(3) 0.1822(3) 0.0785(9) Uani d . 1 1 . .
    H H16A -0.0810 0.0644 0.1236 0.118 Uiso calc R 1 1 . .
    H H16B -0.1039 0.0350 0.2261 0.118 Uiso calc R 1 1 . .
    H H16C -0.0341 -0.0309 0.1600 0.118 Uiso calc R 1 1 . .
    N N1 0.78912(15) 0.37048(15) -0.01912(14) 0.0371(4) Uani d . 1 1 . .
    N N2 0.64328(14) 0.45918(15) -0.01195(14) 0.0347(4) Uani d . 1 1 . .
    N N3 0.62568(17) 0.08057(16) 0.05553(17) 0.0474(5) Uani d . 1 1 . .
    N N4 0.5033(2) 0.0960(2) 0.37474(18) 0.0619(6) Uani d . 1 1 . .
    N N5 0.13683(15) 0.14164(15) 0.17278(14) 0.0383(4) Uani d . 1 1 . .
    H H5 0.1002 0.1682 0.1228 0.046 Uiso calc R 1 1 . .
    O O1 0.77048(13) 0.49917(13) -0.10940(13) 0.0454(4) Uani d . 1 1 . .
    O O2 0.81174(12) 0.24002(13) 0.06849(13) 0.0452(4) Uani d . 1 1 . .
    O O3 0.51542(12) 0.42531(13) 0.08530(12) 0.0404(4) Uani d . 1 1 . .
    O O4 0.58787(16) 0.09712(15) -0.02727(14) 0.0595(5) Uani d . 1 1 . .
    O O5 0.67161(17) 0.00520(15) 0.06664(17) 0.0685(6) Uani d . 1 1 . .
    O O6 0.5307(3) 0.0114(2) 0.3777(2) 0.1097(10) Uani d . 1 1 . .
    O O7 0.4287(2) 0.12591(19) 0.41688(18) 0.0825(7) Uani d . 1 1 . .
    O O8 0.24764(14) 0.29216(14) 0.07518(13) 0.0521(4) Uani d . 1 1 . .
    H H8 0.2158 0.3415 0.0939 0.078 Uiso calc R 1 1 . .
    O O9 1.00189(14) 0.19327(14) 0.01618(15) 0.0494(4) Uani d D 1 1 . .
    Cl Cl1 0.52193(6) 0.35212(5) 0.42199(5) 0.05531(19) Uani d . 1 1 . .
    H H9A 0.9462(17) 0.210(2) 0.040(2) 0.069(9) Uiso d D 1 1 . .
    H H9B 1.030(2) 0.241(2) -0.013(3) 0.100(13) Uiso d D 1 1 . .
    H H2 0.604(2) 0.501(2) -0.0340(18) 0.042(7) Uiso d . 1 1 . .
    H H1 0.847(2) 0.3646(18) -0.0432(17) 0.034(6) Uiso d . 1 1 . .
    C C17 1.03464(17) 0.41704(18) -0.14752(16) 0.0368(5) Uani d . 1 1 . .
    C C18 1.16333(15) 0.44983(15) -0.26248(15) 0.0288(4) Uani d . 1 1 . .
    C C19 1.10360(16) 0.52326(16) -0.29751(15) 0.0305(4) Uani d . 1 1 . .
    C C20 1.01060(16) 0.54779(17) -0.25484(15) 0.0324(4) Uani d . 1 1 . .
    C C21 1.13552(15) 0.57684(16) -0.37742(15) 0.0298(4) Uani d . 1 1 . .
    C C22 1.13816(17) 0.68886(17) -0.36557(17) 0.0349(5) Uani d . 1 1 . .
    H H22 1.1219 0.7271 -0.3059 0.042 Uiso calc R 1 1 . .
    C C23 1.16361(19) 0.74390(17) -0.43818(18) 0.0413(5) Uani d . 1 1 . .
    C C24 1.19176(19) 0.68958(19) -0.52631(18) 0.0438(5) Uani d . 1 1 A .
    C C25 1.19514(18) 0.58186(18) -0.54005(17) 0.0394(5) Uani d . 1 1 . .
    H H25 1.2168 0.5457 -0.5978 0.047 Uiso calc R 1 1 . .
    C C26 1.16608(16) 0.52740(16) -0.46732(15) 0.0313(4) Uani d . 1 1 . .
    C C27 1.3675(3) 0.2472(3) -0.1336(2) 0.0674(8) Uani d . 1 1 . .
    H H27A 1.4013 0.2112 -0.0839 0.081 Uiso calc R 1 1 . .
    H H27B 1.4104 0.3210 -0.1199 0.081 Uiso calc R 1 1 . .
    C C28 1.3701(3) 0.1885(3) -0.2380(2) 0.0689(8) Uani d . 1 1 . .
    H H28A 1.3201 0.1178 -0.2534 0.083 Uiso calc R 1 1 . .
    H H28B 1.4451 0.1762 -0.2395 0.083 Uiso calc R 1 1 . .
    C C29 1.4321(2) 0.2946(2) -0.3634(2) 0.0583(7) Uani d . 1 1 . .
    H H29A 1.4687 0.2376 -0.3916 0.070 Uiso calc R 1 1 . .
    H H29B 1.4018 0.3248 -0.4192 0.070 Uiso calc R 1 1 . .
    C C30 1.5159(3) 0.3808(3) -0.2878(3) 0.0836(10) Uani d . 1 1 . .
    H H30A 1.4789 0.4318 -0.2518 0.125 Uiso calc R 1 1 . .
    H H30B 1.5664 0.4178 -0.3226 0.125 Uiso calc R 1 1 . .
    H H30C 1.5571 0.3489 -0.2399 0.125 Uiso calc R 1 1 . .
    C C31 1.2477(3) 0.1671(2) -0.4101(2) 0.0680(8) Uani d . 1 1 . .
    H H31A 1.2399 0.2005 -0.4682 0.082 Uiso calc R 1 1 . .
    H H31B 1.2727 0.0997 -0.4309 0.082 Uiso calc R 1 1 . .
    C C32 1.1376(3) 0.1425(3) -0.3805(3) 0.0822(10) Uani d . 1 1 . .
    H H32A 1.1450 0.1089 -0.3233 0.123 Uiso calc R 1 1 . .
    H H32B 1.0849 0.0938 -0.4374 0.123 Uiso calc R 1 1 . .
    H H32C 1.1117 0.2088 -0.3618 0.123 Uiso calc R 1 1 . .
    N N6 0.98182(15) 0.49133(16) -0.18171(15) 0.0394(4) Uani d . 1 1 . .
    N N7 1.12560(14) 0.40106(15) -0.18818(14) 0.0353(4) Uani d . 1 1 . .
    N N8 1.16366(16) 0.40985(15) -0.49451(13) 0.0381(4) Uani d . 1 1 . .
    N N9 1.2163(3) 0.7445(2) -0.6078(2) 0.0779(8) Uani d . 1 1 . .
    N N10 1.33782(18) 0.24545(16) -0.31949(16) 0.0493(5) Uani d . 1 1 . .
    H H10 1.3060 0.3004 -0.2917 0.059 Uiso calc R 1 1 . .
    O O10 1.00397(14) 0.36887(15) -0.08398(13) 0.0519(4) Uani d . 1 1 . .
    O O11 0.95065(12) 0.61060(13) -0.27829(12) 0.0418(4) Uani d . 1 1 . .
    O O12 1.24892(11) 0.42489(11) -0.29138(11) 0.0335(3) Uani d . 1 1 . .
    O O13 1.08502(14) 0.34754(13) -0.48101(13) 0.0483(4) Uani d . 1 1 . .
    O O14 1.24008(15) 0.38142(14) -0.53307(13) 0.0555(5) Uani d . 1 1 . .
    O O15 1.1439(4) 0.7960(5) -0.6401(4) 0.118(2) Uani d P 0.670(9) 1 A 1
    O O16 1.2847(6) 0.7283(7) -0.6494(7) 0.142(5) Uani d P 0.670(9) 1 A 1
    O O15' 1.3101(9) 0.8218(9) -0.5731(7) 0.125(5) Uani d P 0.330(9) 1 A 2
    O O16' 1.2011(14) 0.7054(10) -0.6879(7) 0.133(8) Uani d P 0.330(9) 1 A 2
    O O17 1.25677(16) 0.24953(16) -0.12333(14) 0.0623(5) Uani d . 1 1 . .
    H H17 1.2564 0.2834 -0.0655 0.094 Uiso calc R 1 1 . .
    Cl Cl2 1.16163(7) 0.88047(5) -0.41687(6) 0.0707(2) Uani d . 1 1 . .
    H H7 1.161(2) 0.355(2) -0.1702(19) 0.043(7) Uiso d . 1 1 . .
    H H6A 0.928(2) 0.5042(19) -0.1581(18) 0.036(6) Uiso d . 1 1 . .
loop_
    _atom_site_aniso_label
    _atom_site_aniso_U_11
    _atom_site_aniso_U_22
    _atom_site_aniso_U_33
    _atom_site_aniso_U_12
    _atom_site_aniso_U_13
    _atom_site_aniso_U_23
    C1 0.0309(10) 0.0399(12) 0.0377(11) 0.0116(9) 0.0126(9) 0.0136(9)
    C2 0.0273(10) 0.0387(11) 0.0304(10) 0.0113(8) 0.0090(8) 0.0106(9)
    C3 0.0272(10) 0.0351(11) 0.0329(11) 0.0087(8) 0.0094(8) 0.0104(9)
    C4 0.0283(10) 0.0350(11) 0.0401(11) 0.0101(9) 0.0107(9) 0.0130(9)
    C5 0.0221(9) 0.0381(11) 0.0357(11) 0.0096(8) 0.0062(8) 0.0128(9)
    C6 0.0286(10) 0.0380(11) 0.0356(11) 0.0109(8) 0.0074(9) 0.0109(9)
    C7 0.0328(10) 0.0487(13) 0.0322(11) 0.0118(9) 0.0088(9) 0.0116(9)
    C8 0.0422(12) 0.0496(13) 0.0372(12) 0.0119(10) 0.0125(10) 0.0206(10)
    C9 0.0433(12) 0.0390(12) 0.0518(14) 0.0142(10) 0.0144(11) 0.0182(10)
    C10 0.0322(10) 0.0397(12) 0.0382(12) 0.0115(9) 0.0117(9) 0.0098(9)
    C11 0.0386(12) 0.0547(15) 0.0649(17) 0.0085(11) 0.0021(12) 0.0181(13)
    C12 0.0474(13) 0.0452(13) 0.0415(13) 0.0132(10) 0.0049(10) 0.0094(10)
    C13 0.0555(14) 0.0512(14) 0.0495(14) 0.0158(12) 0.0194(12) 0.0027(11)
    C14 0.101(3) 0.070(2) 0.103(3) 0.051(2) 0.014(2) 0.0113(19)
    C15 0.0640(16) 0.0570(15) 0.0549(15) 0.0191(13) 0.0339(13) 0.0196(12)
    C16 0.0639(18) 0.088(2) 0.088(2) -0.0028(16) 0.0363(17) 0.0307(19)
    N1 0.0301(9) 0.0450(11) 0.0484(11) 0.0180(8) 0.0207(8) 0.0201(9)
    N2 0.0307(9) 0.0432(10) 0.0410(10) 0.0189(8) 0.0147(8) 0.0196(8)
    N3 0.0462(11) 0.0405(11) 0.0575(14) 0.0067(9) 0.0253(10) 0.0060(10)
    N4 0.0846(17) 0.0630(15) 0.0533(13) 0.0228(13) 0.0316(12) 0.0280(11)
    N5 0.0423(10) 0.0432(10) 0.0362(10) 0.0150(8) 0.0146(8) 0.0148(8)
    O1 0.0426(8) 0.0569(10) 0.0557(10) 0.0232(7) 0.0266(8) 0.0332(8)
    O2 0.0372(8) 0.0490(9) 0.0673(11) 0.0240(7) 0.0249(8) 0.0309(8)
    O3 0.0340(8) 0.0566(10) 0.0459(9) 0.0254(7) 0.0198(7) 0.0246(7)
    O4 0.0692(12) 0.0605(12) 0.0431(10) 0.0026(9) 0.0183(9) 0.0026(9)
    O5 0.0776(13) 0.0476(11) 0.0946(15) 0.0287(10) 0.0454(12) 0.0139(10)
    O6 0.166(3) 0.0938(18) 0.129(2) 0.0676(19) 0.090(2) 0.0805(18)
    O7 0.1039(17) 0.0817(15) 0.0758(14) 0.0151(13) 0.0538(13) 0.0256(12)
    O8 0.0519(10) 0.0570(10) 0.0532(10) 0.0116(8) 0.0154(8) 0.0223(8)
    O9 0.0389(9) 0.0554(10) 0.0675(12) 0.0219(8) 0.0200(8) 0.0280(9)
    Cl1 0.0693(4) 0.0612(4) 0.0400(3) 0.0161(3) 0.0252(3) 0.0086(3)
    C17 0.0343(11) 0.0450(12) 0.0384(12) 0.0144(9) 0.0127(9) 0.0169(10)
    C18 0.0287(10) 0.0291(10) 0.0292(10) 0.0074(8) 0.0068(8) 0.0059(8)
    C19 0.0308(10) 0.0320(10) 0.0326(10) 0.0107(8) 0.0094(8) 0.0103(8)
    C20 0.0315(10) 0.0349(11) 0.0338(11) 0.0121(9) 0.0078(9) 0.0096(9)
    C21 0.0237(9) 0.0319(10) 0.0345(11) 0.0083(8) 0.0041(8) 0.0082(8)
    C22 0.0342(11) 0.0327(11) 0.0408(12) 0.0101(9) 0.0106(9) 0.0101(9)
    C23 0.0428(12) 0.0297(11) 0.0535(14) 0.0083(9) 0.0098(10) 0.0140(10)
    C24 0.0460(13) 0.0455(13) 0.0468(13) 0.0073(10) 0.0150(11) 0.0241(11)
    C25 0.0381(11) 0.0443(13) 0.0388(12) 0.0096(10) 0.0124(10) 0.0117(10)
    C26 0.0300(10) 0.0309(10) 0.0345(11) 0.0084(8) 0.0067(8) 0.0096(9)
    C27 0.0680(18) 0.088(2) 0.0527(16) 0.0331(16) 0.0112(14) 0.0186(15)
    C28 0.086(2) 0.0715(19) 0.0711(19) 0.0483(17) 0.0276(16) 0.0301(16)
    C29 0.0615(16) 0.0704(18) 0.0538(16) 0.0268(14) 0.0279(13) 0.0156(13)
    C30 0.0648(19) 0.096(3) 0.080(2) 0.0135(18) 0.0264(17) -0.0080(19)
    C31 0.094(2) 0.0429(15) 0.0690(19) 0.0187(15) 0.0204(17) 0.0095(13)
    C32 0.081(2) 0.0540(18) 0.103(3) 0.0091(16) 0.002(2) 0.0162(18)
    N6 0.0351(10) 0.0512(12) 0.0476(11) 0.0238(9) 0.0221(9) 0.0245(9)
    N7 0.0353(9) 0.0413(10) 0.0408(10) 0.0191(8) 0.0156(8) 0.0204(8)
    N8 0.0470(11) 0.0368(10) 0.0306(9) 0.0148(9) 0.0029(8) 0.0070(8)
    N9 0.118(2) 0.0601(16) 0.078(2) 0.0223(17) 0.0525(19) 0.0383(16)
    N10 0.0656(13) 0.0449(11) 0.0542(12) 0.0313(10) 0.0286(10) 0.0203(10)
    O10 0.0513(9) 0.0700(11) 0.0608(11) 0.0309(9) 0.0327(8) 0.0438(9)
    O11 0.0402(8) 0.0490(9) 0.0500(9) 0.0259(7) 0.0164(7) 0.0231(7)
    O12 0.0322(7) 0.0352(8) 0.0412(8) 0.0154(6) 0.0153(6) 0.0138(6)
    O13 0.0550(10) 0.0349(8) 0.0498(10) 0.0011(7) 0.0026(8) 0.0108(7)
    O14 0.0700(11) 0.0579(11) 0.0498(10) 0.0366(9) 0.0221(9) 0.0103(8)
    O15 0.149(4) 0.155(5) 0.118(4) 0.090(3) 0.066(3) 0.110(4)
    O16 0.160(6) 0.184(9) 0.188(9) 0.113(7) 0.139(7) 0.141(8)
    O15' 0.154(9) 0.103(7) 0.093(6) -0.068(6) 0.040(6) 0.032(6)
    O16' 0.221(16) 0.107(9) 0.039(5) -0.058(11) 0.027(7) 0.020(4)
    O17 0.0757(13) 0.0789(13) 0.0519(11) 0.0432(11) 0.0218(9) 0.0299(10)
    Cl2 0.0971(6) 0.0333(3) 0.0919(6) 0.0188(3) 0.0292(4) 0.0254(3)
_geom_special_details
;
All e.s.d.'s (except the e.s.d. in the dihedral angle between two l.s. planes)
are estimated using the full covariance matrix. The cell e.s.d.'s are taken
into account individually in the estimation of e.s.d.'s in distances, angles
and torsion angles; correlations between e.s.d.'s in cell parameters are only
used when they are defined by crystal symmetry. An approximate (isotropic)
treatment of cell e.s.d.'s is used for estimating e.s.d.'s involving l.s.
planes.
;
loop_
    _geom_bond_atom_site_label_1
    _geom_bond_atom_site_label_2
    _geom_bond_site_symmetry_2
    _geom_bond_distance
    _geom_bond_publ_flag
    C1 O1 . 1.231(2) ?
    C1 N1 . 1.355(3) ?
    C1 N2 . 1.357(3) ?
    C2 O3 . 1.246(2) ?
    C2 N2 . 1.395(3) ?
    C2 C3 . 1.408(3) ?
    C3 C4 . 1.409(3) ?
    C3 C5 . 1.454(3) ?
    C4 O2 . 1.241(2) ?
    C4 N1 . 1.394(3) ?
    C5 C10 . 1.398(3) ?
    C5 C6 . 1.399(3) ?
    C6 C7 . 1.377(3) ?
    C6 H6 . 0.9300 ?
    C7 C8 . 1.390(3) ?
    C7 Cl1 . 1.725(2) ?
    C8 C9 . 1.374(3) ?
    C8 N4 . 1.464(3) ?
    C9 C10 . 1.372(3) ?
    C9 H9 . 0.9300 ?
    C10 N3 . 1.473(3) ?
    C11 O8 . 1.403(3) ?
    C11 C12 . 1.512(3) ?
    C11 H11A . 0.9700 ?
    C11 H11B . 0.9700 ?
    C12 N5 . 1.491(3) ?
    C12 H12A . 0.9700 ?
    C12 H12B . 0.9700 ?
    C13 C14 . 1.486(4) ?
    C13 N5 . 1.497(3) ?
    C13 H13A . 0.9700 ?
    C13 H13B . 0.9700 ?
    C14 H14A . 0.9600 ?
    C14 H14B . 0.9600 ?
    C14 H14C . 0.9600 ?
    C15 N5 . 1.498(3) ?
    C15 C16 . 1.508(4) ?
    C15 H15A . 0.9700 ?
    C15 H15B . 0.9700 ?
    C16 H16A . 0.9600 ?
    C16 H16B . 0.9600 ?
    C16 H16C . 0.9600 ?
    N1 H1 . 0.84(2) ?
    N2 H2 . 0.85(3) ?
    N3 O4 . 1.221(3) ?
    N3 O5 . 1.223(3) ?
    N4 O6 . 1.194(3) ?
    N4 O7 . 1.235(3) ?
    N5 H5 . 0.9100 ?
    O8 H8 . 0.8200 ?
    O9 H9A . 0.844(10) ?
    O9 H9B . 0.847(10) ?
    C17 O10 . 1.228(2) ?
    C17 N6 . 1.356(3) ?
    C17 N7 . 1.358(3) ?
    C18 O12 . 1.255(2) ?
    C18 N7 . 1.389(3) ?
    C18 C19 . 1.400(3) ?
    C19 C20 . 1.422(3) ?
    C19 C21 . 1.465(3) ?
    C20 O11 . 1.236(2) ?
    C20 N6 . 1.396(3) ?
    C21 C26 . 1.398(3) ?
    C21 C22 . 1.406(3) ?
    C22 C23 . 1.368(3) ?
    C22 H22 . 0.9300 ?
    C23 C24 . 1.386(3) ?
    C23 Cl2 . 1.721(2) ?
    C24 C25 . 1.364(3) ?
    C24 N9 . 1.468(3) ?
    C25 C26 . 1.377(3) ?
    C25 H25 . 0.9300 ?
    C26 N8 . 1.471(3) ?
    C27 O17 . 1.404(3) ?
    C27 C28 . 1.476(4) ?
    C27 H27A . 0.9700 ?
    C27 H27B . 0.9700 ?
    C28 N10 . 1.482(3) ?
    C28 H28A . 0.9700 ?
    C28 H28B . 0.9700 ?
    C29 C30 . 1.474(4) ?
    C29 N10 . 1.495(3) ?
    C29 H29A . 0.9700 ?
    C29 H29B . 0.9700 ?
    C30 H30A . 0.9600 ?
    C30 H30B . 0.9600 ?
    C30 H30C . 0.9600 ?
    C31 C32 . 1.482(5) ?
    C31 N10 . 1.568(4) ?
    C31 H31A . 0.9700 ?
    C31 H31B . 0.9700 ?
    C32 H32A . 0.9600 ?
    C32 H32B . 0.9600 ?
    C32 H32C . 0.9600 ?
    N6 H6A . 0.81(2) ?
    N7 H7 . 0.84(3) ?
    N8 O13 . 1.213(2) ?
    N8 O14 . 1.225(2) ?
    N9 O16' . 1.076(9) ?
    N9 O16 . 1.115(5) ?
    N9 O15 . 1.275(5) ?
    N9 O15' . 1.343(8) ?
    N10 H10 . 0.9100 ?
    O17 H17 . 0.8200 ?
loop_
    _geom_angle_atom_site_label_1
    _geom_angle_atom_site_label_2
    _geom_angle_atom_site_label_3
    _geom_angle_site_symmetry_1
    _geom_angle_site_symmetry_3
    _geom_angle
    _geom_angle_publ_flag
    O1 C1 N1 . . 121.94(18) ?
    O1 C1 N2 . . 122.51(19) ?
    N1 C1 N2 . . 115.54(18) ?
    O3 C2 N2 . . 117.45(17) ?
    O3 C2 C3 . . 125.94(18) ?
    N2 C2 C3 . . 116.58(16) ?
    C2 C3 C4 . . 120.63(18) ?
    C2 C3 C5 . . 119.26(17) ?
    C4 C3 C5 . . 120.07(17) ?
    O2 C4 N1 . . 118.45(17) ?
    O2 C4 C3 . . 125.05(19) ?
    N1 C4 C3 . . 116.49(17) ?
    C10 C5 C6 . . 115.15(18) ?
    C10 C5 C3 . . 125.52(18) ?
    C6 C5 C3 . . 119.31(18) ?
    C7 C6 C5 . . 122.8(2) ?
    C7 C6 H6 . . 118.6 ?
    C5 C6 H6 . . 118.6 ?
    C6 C7 C8 . . 119.43(19) ?
    C6 C7 Cl1 . . 116.87(17) ?
    C8 C7 Cl1 . . 123.70(16) ?
    C9 C8 C7 . . 119.59(19) ?
    C9 C8 N4 . . 116.3(2) ?
    C7 C8 N4 . . 124.1(2) ?
    C10 C9 C8 . . 119.8(2) ?
    C10 C9 H9 . . 120.1 ?
    C8 C9 H9 . . 120.1 ?
    C9 C10 C5 . . 123.18(19) ?
    C9 C10 N3 . . 114.93(19) ?
    C5 C10 N3 . . 121.68(18) ?
    O8 C11 C12 . . 111.63(19) ?
    O8 C11 H11A . . 109.3 ?
    C12 C11 H11A . . 109.3 ?
    O8 C11 H11B . . 109.3 ?
    C12 C11 H11B . . 109.3 ?
    H11A C11 H11B . . 108.0 ?
    N5 C12 C11 . . 111.96(19) ?
    N5 C12 H12A . . 109.2 ?
    C11 C12 H12A . . 109.2 ?
    N5 C12 H12B . . 109.2 ?
    C11 C12 H12B . . 109.2 ?
    H12A C12 H12B . . 107.9 ?
    C14 C13 N5 . . 115.1(2) ?
    C14 C13 H13A . . 108.5 ?
    N5 C13 H13A . . 108.5 ?
    C14 C13 H13B . . 108.5 ?
    N5 C13 H13B . . 108.5 ?
    H13A C13 H13B . . 107.5 ?
    C13 C14 H14A . . 109.5 ?
    C13 C14 H14B . . 109.5 ?
    H14A C14 H14B . . 109.5 ?
    C13 C14 H14C . . 109.5 ?
    H14A C14 H14C . . 109.5 ?
    H14B C14 H14C . . 109.5 ?
    N5 C15 C16 . . 112.4(2) ?
    N5 C15 H15A . . 109.1 ?
    C16 C15 H15A . . 109.1 ?
    N5 C15 H15B . . 109.1 ?
    C16 C15 H15B . . 109.1 ?
    H15A C15 H15B . . 107.9 ?
    C15 C16 H16A . . 109.5 ?
    C15 C16 H16B . . 109.5 ?
    H16A C16 H16B . . 109.5 ?
    C15 C16 H16C . . 109.5 ?
    H16A C16 H16C . . 109.5 ?
    H16B C16 H16C . . 109.5 ?
    C1 N1 C4 . . 125.43(17) ?
    C1 N1 H1 . . 113.6(15) ?
    C4 N1 H1 . . 120.9(15) ?
    C1 N2 C2 . . 125.29(18) ?
    C1 N2 H2 . . 118.9(16) ?
    C2 N2 H2 . . 115.6(16) ?
    O4 N3 O5 . . 124.6(2) ?
    O4 N3 C10 . . 118.05(19) ?
    O5 N3 C10 . . 117.3(2) ?
    O6 N4 O7 . . 122.9(2) ?
    O6 N4 C8 . . 118.8(2) ?
    O7 N4 C8 . . 117.6(2) ?
    C12 N5 C13 . . 114.51(18) ?
    C12 N5 C15 . . 110.22(18) ?
    C13 N5 C15 . . 113.58(18) ?
    C12 N5 H5 . . 105.9 ?
    C13 N5 H5 . . 105.9 ?
    C15 N5 H5 . . 105.9 ?
    C11 O8 H8 . . 109.5 ?
    H9A O9 H9B . . 111.6(17) ?
    O10 C17 N6 . . 122.98(19) ?
    O10 C17 N7 . . 122.42(19) ?
    N6 C17 N7 . . 114.59(18) ?
    O12 C18 N7 . . 116.88(17) ?
    O12 C18 C19 . . 125.81(18) ?
    N7 C18 C19 . . 117.30(17) ?
    C18 C19 C20 . . 120.00(18) ?
    C18 C19 C21 . . 121.25(17) ?
    C20 C19 C21 . . 118.75(17) ?
    O11 C20 N6 . . 116.96(17) ?
    O11 C20 C19 . . 126.90(19) ?
    N6 C20 C19 . . 116.09(17) ?
    C26 C21 C22 . . 114.50(18) ?
    C26 C21 C19 . . 126.22(17) ?
    C22 C21 C19 . . 119.28(17) ?
    C23 C22 C21 . . 122.7(2) ?
    C23 C22 H22 . . 118.6 ?
    C21 C22 H22 . . 118.6 ?
    C22 C23 C24 . . 119.8(2) ?
    C22 C23 Cl2 . . 118.85(18) ?
    C24 C23 Cl2 . . 121.37(17) ?
    C25 C24 C23 . . 120.1(2) ?
    C25 C24 N9 . . 118.2(2) ?
    C23 C24 N9 . . 121.7(2) ?
    C24 C25 C26 . . 119.1(2) ?
    C24 C25 H25 . . 120.5 ?
    C26 C25 H25 . . 120.5 ?
    C25 C26 C21 . . 123.73(19) ?
    C25 C26 N8 . . 114.20(18) ?
    C21 C26 N8 . . 121.99(17) ?
    O17 C27 C28 . . 110.3(3) ?
    O17 C27 H27A . . 109.6 ?
    C28 C27 H27A . . 109.6 ?
    O17 C27 H27B . . 109.6 ?
    C28 C27 H27B . . 109.6 ?
    H27A C27 H27B . . 108.1 ?
    C27 C28 N10 . . 114.6(2) ?
    C27 C28 H28A . . 108.6 ?
    N10 C28 H28A . . 108.6 ?
    C27 C28 H28B . . 108.6 ?
    N10 C28 H28B . . 108.6 ?
    H28A C28 H28B . . 107.6 ?
    C30 C29 N10 . . 113.5(2) ?
    C30 C29 H29A . . 108.9 ?
    N10 C29 H29A . . 108.9 ?
    C30 C29 H29B . . 108.9 ?
    N10 C29 H29B . . 108.9 ?
    H29A C29 H29B . . 107.7 ?
    C29 C30 H30A . . 109.5 ?
    C29 C30 H30B . . 109.5 ?
    H30A C30 H30B . . 109.5 ?
    C29 C30 H30C . . 109.5 ?
    H30A C30 H30C . . 109.5 ?
    H30B C30 H30C . . 109.5 ?
    C32 C31 N10 . . 111.7(2) ?
    C32 C31 H31A . . 109.3 ?
    N10 C31 H31A . . 109.3 ?
    C32 C31 H31B . . 109.3 ?
    N10 C31 H31B . . 109.3 ?
    H31A C31 H31B . . 107.9 ?
    C31 C32 H32A . . 109.5 ?
    C31 C32 H32B . . 109.5 ?
    H32A C32 H32B . . 109.5 ?
    C31 C32 H32C . . 109.5 ?
    H32A C32 H32C . . 109.5 ?
    H32B C32 H32C . . 109.5 ?
    C17 N6 C20 . . 126.19(18) ?
    C17 N6 H6A . . 117.4(17) ?
    C20 N6 H6A . . 116.4(17) ?
    C17 N7 C18 . . 125.73(18) ?
    C17 N7 H7 . . 118.2(17) ?
    C18 N7 H7 . . 115.9(17) ?
    O13 N8 O14 . . 124.30(19) ?
    O13 N8 C26 . . 118.52(17) ?
    O14 N8 C26 . . 117.12(18) ?
    O16' N9 O16 . . 57.1(8) ?
    O16' N9 O15 . . 81.8(10) ?
    O16 N9 O15 . . 121.3(4) ?
    O16' N9 O15' . . 115.5(8) ?
    O16 N9 O15' . . 67.1(7) ?
    O15 N9 O15' . . 103.5(7) ?
    O16' N9 C24 . . 125.0(6) ?
    O16 N9 C24 . . 121.6(4) ?
    O15 N9 C24 . . 116.0(3) ?
    O15' N9 C24 . . 110.0(4) ?
    C28 N10 C29 . . 115.2(2) ?
    C28 N10 C31 . . 110.8(2) ?
    C29 N10 C31 . . 108.0(2) ?
    C28 N10 H10 . . 107.5 ?
    C29 N10 H10 . . 107.5 ?
    C31 N10 H10 . . 107.5 ?
    C27 O17 H17 . . 109.5 ?
loop_
    _geom_torsion_atom_site_label_1
    _geom_torsion_atom_site_label_2
    _geom_torsion_atom_site_label_3
    _geom_torsion_atom_site_label_4
    _geom_torsion_site_symmetry_1
    _geom_torsion_site_symmetry_2
    _geom_torsion_site_symmetry_3
    _geom_torsion_site_symmetry_4
    _geom_torsion
    _geom_torsion_publ_flag
    O3 C2 C3 C4 . . . . 179.2(2) ?
    N2 C2 C3 C4 . . . . 1.3(3) ?
    O3 C2 C3 C5 . . . . -3.0(3) ?
    N2 C2 C3 C5 . . . . 179.08(18) ?
    C2 C3 C4 O2 . . . . 179.2(2) ?
    C5 C3 C4 O2 . . . . 1.5(3) ?
    C2 C3 C4 N1 . . . . 0.4(3) ?
    C5 C3 C4 N1 . . . . -177.35(18) ?
    C2 C3 C5 C10 . . . . 136.1(2) ?
    C4 C3 C5 C10 . . . . -46.2(3) ?
    C2 C3 C5 C6 . . . . -45.7(3) ?
    C4 C3 C5 C6 . . . . 132.0(2) ?
    C10 C5 C6 C7 . . . . -2.7(3) ?
    C3 C5 C6 C7 . . . . 178.89(18) ?
    C5 C6 C7 C8 . . . . 2.8(3) ?
    C5 C6 C7 Cl1 . . . . -178.12(15) ?
    C6 C7 C8 C9 . . . . -0.2(3) ?
    Cl1 C7 C8 C9 . . . . -179.13(17) ?
    C6 C7 C8 N4 . . . . -178.0(2) ?
    Cl1 C7 C8 N4 . . . . 3.1(3) ?
    C7 C8 C9 C10 . . . . -2.5(3) ?
    N4 C8 C9 C10 . . . . 175.5(2) ?
    C8 C9 C10 C5 . . . . 2.6(3) ?
    C8 C9 C10 N3 . . . . -172.2(2) ?
    C6 C5 C10 C9 . . . . 0.0(3) ?
    C3 C5 C10 C9 . . . . 178.3(2) ?
    C6 C5 C10 N3 . . . . 174.38(18) ?
    C3 C5 C10 N3 . . . . -7.3(3) ?
    O8 C11 C12 N5 . . . . 51.5(3) ?
    O1 C1 N1 C4 . . . . -179.6(2) ?
    N2 C1 N1 C4 . . . . 0.8(3) ?
    O2 C4 N1 C1 . . . . 179.5(2) ?
    C3 C4 N1 C1 . . . . -1.6(3) ?
    O1 C1 N2 C2 . . . . -178.4(2) ?
    N1 C1 N2 C2 . . . . 1.2(3) ?
    O3 C2 N2 C1 . . . . 179.7(2) ?
    C3 C2 N2 C1 . . . . -2.2(3) ?
    C9 C10 N3 O4 . . . . 135.0(2) ?
    C5 C10 N3 O4 . . . . -39.9(3) ?
    C9 C10 N3 O5 . . . . -42.1(3) ?
    C5 C10 N3 O5 . . . . 143.1(2) ?
    C9 C8 N4 O6 . . . . 25.7(4) ?
    C7 C8 N4 O6 . . . . -156.4(3) ?
    C9 C8 N4 O7 . . . . -144.8(3) ?
    C7 C8 N4 O7 . . . . 33.1(4) ?
    C11 C12 N5 C13 . . . . 58.8(3) ?
    C11 C12 N5 C15 . . . . -171.7(2) ?
    C14 C13 N5 C12 . . . . 66.5(3) ?
    C14 C13 N5 C15 . . . . -61.3(3) ?
    C16 C15 N5 C12 . . . . 172.3(2) ?
    C16 C15 N5 C13 . . . . -57.7(3) ?
    O12 C18 C19 C20 . . . . -177.21(19) ?
    N7 C18 C19 C20 . . . . 1.9(3) ?
    O12 C18 C19 C21 . . . . 2.3(3) ?
    N7 C18 C19 C21 . . . . -178.60(18) ?
    C18 C19 C20 O11 . . . . -180.0(2) ?
    C21 C19 C20 O11 . . . . 0.5(3) ?
    C18 C19 C20 N6 . . . . -2.7(3) ?
    C21 C19 C20 N6 . . . . 177.79(18) ?
    C18 C19 C21 C26 . . . . 43.5(3) ?
    C20 C19 C21 C26 . . . . -137.0(2) ?
    C18 C19 C21 C22 . . . . -135.7(2) ?
    C20 C19 C21 C22 . . . . 43.7(3) ?
    C26 C21 C22 C23 . . . . 2.8(3) ?
    C19 C21 C22 C23 . . . . -177.86(19) ?
    C21 C22 C23 C24 . . . . -2.1(3) ?
    C21 C22 C23 Cl2 . . . . 178.70(16) ?
    C22 C23 C24 C25 . . . . -0.6(3) ?
    Cl2 C23 C24 C25 . . . . 178.48(18) ?
    C22 C23 C24 N9 . . . . 178.1(3) ?
    Cl2 C23 C24 N9 . . . . -2.8(3) ?
    C23 C24 C25 C26 . . . . 2.5(3) ?
    N9 C24 C25 C26 . . . . -176.3(2) ?
    C24 C25 C26 C21 . . . . -1.7(3) ?
    C24 C25 C26 N8 . . . . 175.07(19) ?
    C22 C21 C26 C25 . . . . -0.9(3) ?
    C19 C21 C26 C25 . . . . 179.86(19) ?
    C22 C21 C26 N8 . . . . -177.43(17) ?
    C19 C21 C26 N8 . . . . 3.3(3) ?
    O17 C27 C28 N10 . . . . 68.8(4) ?
    O10 C17 N6 C20 . . . . -178.8(2) ?
    N7 C17 N6 C20 . . . . 2.0(3) ?
    O11 C20 N6 C17 . . . . 178.2(2) ?
    C19 C20 N6 C17 . . . . 0.7(3) ?
    O10 C17 N7 C18 . . . . 177.9(2) ?
    N6 C17 N7 C18 . . . . -3.0(3) ?
    O12 C18 N7 C17 . . . . -179.7(2) ?
    C19 C18 N7 C17 . . . . 1.1(3) ?
    C25 C26 N8 O13 . . . . -134.9(2) ?
    C21 C26 N8 O13 . . . . 42.0(3) ?
    C25 C26 N8 O14 . . . . 42.5(2) ?
    C21 C26 N8 O14 . . . . -140.6(2) ?
    C25 C24 N9 O16' . . . . 29.0(14) ?
    C23 C24 N9 O16' . . . . -149.7(13) ?
    C25 C24 N9 O16 . . . . -40.6(8) ?
    C23 C24 N9 O16 . . . . 140.7(8) ?
    C25 C24 N9 O15 . . . . 127.6(4) ?
    C23 C24 N9 O15 . . . . -51.2(5) ?
    C25 C24 N9 O15' . . . . -115.3(8) ?
    C23 C24 N9 O15' . . . . 65.9(8) ?
    C27 C28 N10 C29 . . . . 106.6(3) ?
    C27 C28 N10 C31 . . . . -130.3(3) ?
    C30 C29 N10 C28 . . . . -62.9(3) ?
    C30 C29 N10 C31 . . . . 172.6(3) ?
    C32 C31 N10 C28 . . . . 71.2(3) ?
    C32 C31 N10 C29 . . . . -161.6(2) ?
loop_
    _geom_hbond_atom_site_label_D
    _geom_hbond_atom_site_label_H
    _geom_hbond_atom_site_label_A
    _geom_hbond_site_symmetry_A
    _geom_hbond_distance_DH
    _geom_hbond_distance_HA
    _geom_hbond_distance_DA
    _geom_hbond_angle_DHA
    N5 H5 O9 1_455 0.91 1.85 2.749(2) 167.0
    O8 H8 O1 2_665 0.82 1.98 2.674(2) 141.3
    O9 H9A O2 . 0.844(10) 1.854(11) 2.691(2) 171(3)
    O9 H9B O10 . 0.847(10) 2.11(2) 2.850(2) 146(3)
    N2 H2 O3 2_665 0.85(3) 1.99(3) 2.826(2) 168(2)
    N1 H1 O10 . 0.84(2) 2.10(2) 2.933(2) 171(2)
    N10 H10 O12 . 0.91 1.85 2.698(2) 154.2
    O17 H17 O8 1_655 0.82 1.91 2.667(2) 152.5
    N7 H7 O17 . 0.84(3) 2.07(3) 2.911(2) 176(2)
    N6 H6A O1 . 0.81(2) 2.16(2) 2.947(2) 167(2)
_iucr_refine_instructions_details
;
TITL BK5 in P-1
CELL  0.71073  12.3775  12.8109  13.5834  101.497   99.142   99.718
ZERR     2.00   0.0007   0.0008   0.0009    0.004    0.003    0.003
LATT   1
SFAC  C    H    N    O    CL
UNIT  64   84   20   34   4
MERG   2
OMIT    -1.00  50.00
OMIT     0   1   0
OMIT     0   0   1
SUMP  1.0 0.001 1. 2. 1. 3.
DFIX  0.85 0.01 O9 H9A O9 H9B
DFIX  1.388 0.01 H9A H9B
EQIV  $1 x-1, y, z
EQIV  $2 -x+1, -y+1, -z
EQIV  $3  x+1, y, z
HTAB  N5 O9_$1
HTAB  O8 O1_$2
HTAB  O9 O2
HTAB  O9 O10
HTAB  N2 O3_$2
HTAB  N1 O10
HTAB  N10 O12
HTAB  O17 O8_$3
HTAB  N7 O17
HTAB  N6 O1
MPLA  6 C5 > C10
MPLA  6 C1 > C4 N1 N2
MPLA  6 C21 > C26
MPLA  6 C17 > C20 N6 N7
FMAP   2
ACTA
CONF
BOND $H
PLAN   20
SIZE     0.20   0.25   0.30
L.S.  15
WGHT    0.077300    0.694900
FVAR       0.37171   0.66993   0.33036
C1    1    0.736036    0.445944   -0.050428    11.00000    0.03086    0.03994 =
         0.03773    0.01360    0.01255    0.01161
C2    1    0.601510    0.403444    0.056835    11.00000    0.02735    0.03870 =
         0.03042    0.01062    0.00904    0.01127
C3    1    0.659083    0.324777    0.085263    11.00000    0.02724    0.03512 =
         0.03289    0.01040    0.00940    0.00867
C4    1    0.755201    0.306582    0.046824    11.00000    0.02829    0.03499 =
         0.04008    0.01299    0.01065    0.01010
C5    1    0.620717    0.264988    0.157970    11.00000    0.02209    0.03805 =
         0.03569    0.01279    0.00624    0.00962
C6    1    0.593792    0.321622    0.246932    11.00000    0.02858    0.03801 =
         0.03560    0.01086    0.00735    0.01090
AFIX  43
H6    2    0.602352    0.396843    0.258160    11.00000   -1.20000
AFIX   0
C7    1    0.555160    0.270722    0.318563    11.00000    0.03277    0.04866 =
         0.03222    0.01161    0.00879    0.01180
C8    1    0.546542    0.158980    0.305411    11.00000    0.04217    0.04961 =
         0.03722    0.02059    0.01250    0.01194
C9    1    0.576382    0.100948    0.221117    11.00000    0.04329    0.03895 =
         0.05180    0.01817    0.01438    0.01423
AFIX  43
H9    2    0.573577    0.026667    0.213086    11.00000   -1.20000
AFIX   0
C10   1    0.610321    0.152966    0.148863    11.00000    0.03219    0.03975 =
         0.03819    0.00982    0.01172    0.01151
C11   1    0.308258    0.267980    0.161227    11.00000    0.03858    0.05467 =
         0.06487    0.01809    0.00212    0.00852
AFIX  23
H11A  2    0.363518    0.332151    0.199527    11.00000   -1.20000
H11B  2    0.347617    0.211043    0.138771    11.00000   -1.20000
AFIX   0
C12   1    0.232671    0.231151    0.230352    11.00000    0.04738    0.04516 =
         0.04145    0.00936    0.00488    0.01316
AFIX  23
H12A  2    0.275739    0.206251    0.283860    11.00000   -1.20000
H12B  2    0.204192    0.292456    0.262878    11.00000   -1.20000
AFIX   0
C13   1    0.169806    0.041769    0.118559    11.00000    0.05545    0.05120 =
         0.04952    0.00265    0.01940    0.01580
AFIX  23
H13A  2    0.103153   -0.007149    0.075562    11.00000   -1.20000
H13B  2    0.219114    0.062778    0.073865    11.00000   -1.20000
AFIX   0
C14   1    0.226622   -0.018548    0.186592    11.00000    0.10074    0.06960 =
         0.10257    0.01128    0.01359    0.05086
AFIX 137
H14A  2    0.294365    0.028037    0.227835    11.00000   -1.50000
H14B  2    0.244115   -0.081295    0.145612    11.00000   -1.50000
H14C  2    0.178098   -0.041359    0.230288    11.00000   -1.50000
AFIX   0
C15   1    0.055372    0.118834    0.240305    11.00000    0.06398    0.05700 =
         0.05489    0.01959    0.03394    0.01907
AFIX  23
H15A  2    0.036668    0.186594    0.271732    11.00000   -1.20000
H15B  2    0.090364    0.089381    0.294719    11.00000   -1.20000
AFIX   0
C16   1   -0.050510    0.039644    0.182222    11.00000    0.06390    0.08810 =
         0.08843    0.03069    0.03626   -0.00282
AFIX 137
H16A  2   -0.080982    0.064357    0.123616    11.00000   -1.50000
H16B  2   -0.103915    0.035014    0.226092    11.00000   -1.50000
H16C  2   -0.034056   -0.030866    0.159972    11.00000   -1.50000
AFIX   0
N1    3    0.789123    0.370484   -0.019120    11.00000    0.03006    0.04503 =
         0.04844    0.02005    0.02067    0.01797
N2    3    0.643278    0.459184   -0.011952    11.00000    0.03073    0.04323 =
         0.04101    0.01962    0.01470    0.01885
N3    3    0.625677    0.080571    0.055533    11.00000    0.04618    0.04054 =
         0.05753    0.00597    0.02526    0.00671
N4    3    0.503308    0.095970    0.374739    11.00000    0.08462    0.06304 =
         0.05328    0.02795    0.03157    0.02279
N5    3    0.136829    0.141639    0.172778    11.00000    0.04229    0.04324 =
         0.03618    0.01477    0.01461    0.01499
AFIX  13
H5    2    0.100226    0.168200    0.122811    11.00000   -1.20000
AFIX   0
O1    4    0.770484    0.499168   -0.109400    11.00000    0.04260    0.05694 =
         0.05575    0.03316    0.02661    0.02321
O2    4    0.811743    0.240023    0.068489    11.00000    0.03722    0.04904 =
         0.06727    0.03086    0.02494    0.02404
O3    4    0.515421    0.425310    0.085300    11.00000    0.03401    0.05655 =
         0.04590    0.02459    0.01980    0.02543
O4    4    0.587871    0.097118   -0.027273    11.00000    0.06918    0.06055 =
         0.04308    0.00260    0.01834    0.00259
O5    4    0.671608    0.005196    0.066644    11.00000    0.07758    0.04764 =
         0.09463    0.01395    0.04545    0.02873
O6    4    0.530701    0.011443    0.377684    11.00000    0.16610    0.09383 =
         0.12851    0.08048    0.08997    0.06757
O7    4    0.428743    0.125909    0.416881    11.00000    0.10388    0.08175 =
         0.07577    0.02558    0.05376    0.01508
O8    4    0.247643    0.292165    0.075175    11.00000    0.05191    0.05698 =
         0.05324    0.02233    0.01538    0.01162
AFIX  83
H8    2    0.215762    0.341522    0.093930    11.00000   -1.50000
AFIX   0
O9    4    1.001886    0.193268    0.016184    11.00000    0.03890    0.05541 =
         0.06751    0.02798    0.02000    0.02187
CL1   5    0.521925    0.352116    0.421987    11.00000    0.06927    0.06118 =
         0.03998    0.00864    0.02523    0.01613
H9A   2    0.946232    0.209932    0.039530    11.00000    0.06874
H9B   2    1.030320    0.240648   -0.012956    11.00000    0.10027
H2    2    0.603575    0.500598   -0.034042    11.00000    0.04176
H1    2    0.846658    0.364601   -0.043246    11.00000    0.03394
MOLE    2
C17   1    1.034644    0.417040   -0.147519    11.00000    0.03428    0.04504 =
         0.03840    0.01691    0.01269    0.01436
C18   1    1.163325    0.449832   -0.262485    11.00000    0.02866    0.02914 =
         0.02920    0.00587    0.00677    0.00742
C19   1    1.103598    0.523265   -0.297510    11.00000    0.03081    0.03200 =
         0.03259    0.01033    0.00945    0.01075
C20   1    1.010602    0.547785   -0.254844    11.00000    0.03153    0.03493 =
         0.03382    0.00961    0.00785    0.01213
C21   1    1.135519    0.576845   -0.377425    11.00000    0.02372    0.03193 =
         0.03448    0.00825    0.00408    0.00835
C22   1    1.138161    0.688860   -0.365573    11.00000    0.03416    0.03268 =
         0.04083    0.01006    0.01061    0.01010
AFIX  43
H22   2    1.121928    0.727118   -0.305868    11.00000   -1.20000
AFIX   0
C23   1    1.163607    0.743901   -0.438181    11.00000    0.04280    0.02970 =
         0.05352    0.01395    0.00980    0.00831
C24   1    1.191762    0.689576   -0.526310    11.00000    0.04596    0.04551 =
         0.04681    0.02414    0.01498    0.00727
C25   1    1.195143    0.581857   -0.540048    11.00000    0.03809    0.04428 =
         0.03880    0.01172    0.01244    0.00958
AFIX  43
H25   2    1.216786    0.545690   -0.597764    11.00000   -1.20000
AFIX   0
C26   1    1.166082    0.527400   -0.467317    11.00000    0.03003    0.03090 =
         0.03453    0.00956    0.00670    0.00839
C27   1    1.367481    0.247155   -0.133561    11.00000    0.06802    0.08842 =
         0.05266    0.01862    0.01121    0.03313
AFIX  23
H27A  2    1.401328    0.211249   -0.083911    11.00000   -1.20000
H27B  2    1.410429    0.320997   -0.119936    11.00000   -1.20000
AFIX   0
C28   1    1.370117    0.188470   -0.238041    11.00000    0.08584    0.07152 =
         0.07108    0.03005    0.02762    0.04830
AFIX  23
H28A  2    1.320111    0.117794   -0.253391    11.00000   -1.20000
H28B  2    1.445129    0.176208   -0.239486    11.00000   -1.20000
AFIX   0
C29   1    1.432069    0.294565   -0.363380    11.00000    0.06148    0.07041 =
         0.05385    0.01557    0.02789    0.02685
AFIX  23
H29A  2    1.468703    0.237583   -0.391607    11.00000   -1.20000
H29B  2    1.401850    0.324809   -0.419201    11.00000   -1.20000
AFIX   0
C30   1    1.515942    0.380792   -0.287849    11.00000    0.06480    0.09600 =
         0.08046   -0.00803    0.02637    0.01346
AFIX 137
H30A  2    1.478912    0.431807   -0.251822    11.00000   -1.50000
H30B  2    1.566419    0.417842   -0.322613    11.00000   -1.50000
H30C  2    1.557115    0.348879   -0.239927    11.00000   -1.50000
AFIX   0
C31   1    1.247737    0.167056   -0.410055    11.00000    0.09354    0.04294 =
         0.06901    0.00954    0.02045    0.01869
AFIX  23
H31A  2    1.239894    0.200467   -0.468202    11.00000   -1.20000
H31B  2    1.272705    0.099686   -0.430875    11.00000   -1.20000
AFIX   0
C32   1    1.137632    0.142470   -0.380536    11.00000    0.08135    0.05398 =
         0.10290    0.01623    0.00198    0.00906
AFIX 137
H32A  2    1.145015    0.108902   -0.323304    11.00000   -1.50000
H32B  2    1.084883    0.093798   -0.437373    11.00000   -1.50000
H32C  2    1.111675    0.208783   -0.361809    11.00000   -1.50000
AFIX   0
N6    3    0.981816    0.491329   -0.181714    11.00000    0.03510    0.05116 =
         0.04761    0.02448    0.02211    0.02378
N7    3    1.125600    0.401059   -0.188180    11.00000    0.03530    0.04129 =
         0.04082    0.02042    0.01557    0.01910
N8    3    1.163660    0.409854   -0.494512    11.00000    0.04701    0.03678 =
         0.03060    0.00702    0.00290    0.01480
N9    3    1.216344    0.744458   -0.607751    11.00000    0.11791    0.06010 =
         0.07804    0.03832    0.05248    0.02229
N10   3    1.337816    0.245446   -0.319490    11.00000    0.06561    0.04494 =
         0.05418    0.02025    0.02860    0.03131
AFIX  13
H10   2    1.306018    0.300419   -0.291712    11.00000   -1.20000
AFIX   0
O10   4    1.003974    0.368871   -0.083981    11.00000    0.05134    0.06999 =
         0.06085    0.04383    0.03275    0.03094
O11   4    0.950645    0.610603   -0.278288    11.00000    0.04022    0.04901 =
         0.04996    0.02312    0.01635    0.02595
O12   4    1.248925    0.424887   -0.291381    11.00000    0.03217    0.03518 =
         0.04120    0.01376    0.01531    0.01544
O13   4    1.085016    0.347543   -0.481013    11.00000    0.05504    0.03491 =
         0.04983    0.01081    0.00258    0.00115
O14   4    1.240081    0.381417   -0.533074    11.00000    0.06999    0.05787 =
         0.04979    0.01031    0.02210    0.03658
PART    1
O15   4    1.143886    0.796034   -0.640109    21.00000    0.14919    0.15460 =
         0.11789    0.11023    0.06605    0.09032
O16   4    1.284748    0.728322   -0.649389    21.00000    0.16007    0.18359 =
         0.18770    0.14058    0.13926    0.11262
PART    2
O15'  4    1.310149    0.821766   -0.573096    31.00000    0.15396    0.10334 =
         0.09294    0.03201    0.04010   -0.06792
O16'  4    1.201061    0.705428   -0.687923    31.00000    0.22055    0.10738 =
         0.03876    0.02044    0.02672   -0.05825
PART    0
O17   4    1.256772    0.249529   -0.123328    11.00000    0.07570    0.07890 =
         0.05186    0.02993    0.02183    0.04325
AFIX  83
H17   2    1.256402    0.283435   -0.065453    11.00000   -1.50000
AFIX   0
CL2   5    1.161626    0.880471   -0.416870    11.00000    0.09708    0.03331 =
         0.09187    0.02539    0.02919    0.01876
H7    2    1.160538    0.355211   -0.170177    11.00000    0.04340
H6A   2    0.928438    0.504204   -0.158089    11.00000    0.03596
HKLF    4
REM  BK5 in P-1
REM R1 =  0.0434 for   5639 Fo > 4sig(Fo)  and  0.0575 for all   7179 data
REM    598 parameters refined using      4 restraints
END
WGHT      0.0765      0.7077
REM Highest difference peak  0.716,  deepest hole -0.323,  1-sigma level  0.050
Q1    1   0.5637  0.1498  0.4731  11.00000  0.05    0.72
Q2    1   1.4304  0.2649 -0.1908  11.00000  0.05    0.57
Q3    1   1.2913  0.1466 -0.3500  11.00000  0.05    0.45
Q4    1   1.1456  0.7384 -0.6687  11.00000  0.05    0.27
Q5    1   1.2191  0.8413 -0.5859  11.00000  0.05    0.27
Q6    1   1.2471  0.2345 -0.0557  11.00000  0.05    0.23
Q7    1   0.2585  0.3783  0.0892  11.00000  0.05    0.21
Q8    1   0.2247  0.0007  0.2564  11.00000  0.05    0.21
Q9    1   0.2004 -0.0119  0.2424  11.00000  0.05    0.19
Q10   1   0.3278  0.2752  0.0883  11.00000  0.05    0.18
Q11   1   1.3390  0.2009 -0.4044  11.00000  0.05    0.18
Q12   1   1.1195  0.4831 -0.2976  11.00000  0.05    0.18
Q13   1   1.1961  0.7171 -0.4730  11.00000  0.05    0.17
Q14   1   0.4771  0.3989  0.0426  11.00000  0.05    0.17
Q15   1   1.3428  0.8309 -0.5685  11.00000  0.05    0.16
Q16   1   0.6476  0.3755  0.0922  11.00000  0.05    0.16
Q17   1   0.9867  0.4374 -0.1903  11.00000  0.05    0.16
Q18   1   1.3366  0.1651 -0.1552  11.00000  0.05    0.16
Q19   1   1.2983  0.2563 -0.3287  11.00000  0.05    0.16
Q20   1   0.1005  0.1294  0.2019  11.00000  0.05    0.16
;
