# Supplementary material for: N,N-Diethyl-2-hy­droxy­ethanaminium 5-(5-chloro-2,4-dinitro­phen­yl)-2,6-dioxo-1,2,3,6-tetra­hydro­pyrimidin-4-olate hemihydrate
Source: Acta Crystallogr Sect E Struct Rep Online. 2012 Jan 31;68(Pt 2):o541. doi: 10.1107/S1600536812003248 (PMC3275279; doi:10.1107/S1600536812003248)
Supplement: Supplementary file 2 [file e-68-0o541-Isup2.hkl]

# 
# h,k,l, Fc-squared, Fo-squared, sigma(Fo-squared) and status flag 
# 
data_I
_shelx_title ' BK5 in P-1' 
_shelx_refln_list_code          4 
_shelx_F_calc_maximum      269.44 
_exptl_crystal_F_000       948.00 
_reflns_d_resolution_high  0.8409 
 
loop_ 
 _symmetry_equiv_pos_as_xyz 
 'x, y, z' 
 '-x, -y, -z' 
 
_cell_length_a    12.3775 
_cell_length_b    12.8109 
_cell_length_c    13.5834 
_cell_angle_alpha 101.497 
_cell_angle_beta   99.142 
_cell_angle_gamma  99.718 
 
_shelx_F_squared_multiplier     1.000 
 
loop_ 
 _refln_index_h 
 _refln_index_k 
 _refln_index_l 
 _refln_F_squared_calc 
 _refln_F_squared_meas 
 _refln_F_squared_sigma 
 _refln_observed_status 
   1   0   0       20.78        1.45      0.87 o 
   2   0   0     1059.68     1072.38     13.15 o 
   3   0   0     9681.68     9807.78    114.63 o 
   4   0   0      982.60     1067.98     13.17 o 
   5   0   0     4617.60     4858.29     66.80 o 
   6   0   0      689.89      697.80      9.47 o 
   7   0   0       15.31       21.07      1.60 o 
   8   0   0     1468.00     1549.06     19.40 o 
   9   0   0       25.54       24.42      1.89 o 
  10   0   0      199.91      193.24      7.03 o 
  11   0   0       27.56       32.27      2.55 o 
  12   0   0      166.81      186.71      7.26 o 
  13   0   0       32.55       31.68      3.21 o 
  14   0   0       15.21       11.53      2.70 o 
 -14   1   0       71.40       82.35      5.27 o 
 -13   1   0        0.60        2.96      2.55 o 
 -12   1   0        7.27        4.88      1.98 o 
 -11   1   0      296.25      321.29      6.42 o 
 -10   1   0      262.16      261.47      5.73 o 
  -9   1   0       15.57       17.61      1.56 o 
  -8   1   0      857.17      870.50     12.53 o 
  -7   1   0      309.99      326.46      5.99 o 
  -6   1   0       24.40       48.24      1.61 o 
  -5   1   0      698.81      793.24      8.87 o 
  -4   1   0     1673.02     2047.83     20.27 o 
  -3   1   0      309.74      381.28      4.48 o 
  -2   1   0      458.73      455.18      4.84 o 
  -1   1   0     6247.71     4834.42    168.22 o 
   1   1   0     1913.64     1608.02     37.23 o 
   2   1   0       11.99        4.45      0.45 o 
   3   1   0     2124.19     2500.46     25.73 o 
   4   1   0    24133.42    25677.61    261.04 o 
   5   1   0     1321.31     1358.08     15.52 o 
   6   1   0       24.12       24.16      1.93 o 
   7   1   0     1675.04     1618.08     21.19 o 
   8   1   0      872.44      985.64     13.80 o 
   9   1   0      155.13      158.84      3.93 o 
  10   1   0      264.28      250.12      9.05 o 
  11   1   0      164.77      153.44      5.00 o 
  12   1   0       38.46       34.56      3.22 o 
  13   1   0       16.27       13.27      2.84 o 
 -14   2   0      141.84      167.99      6.48 o 
 -13   2   0       18.02       12.75      4.06 o 
 -12   2   0        1.91        1.03      2.15 o 
 -11   2   0      129.12      158.48      4.77 o 
 -10   2   0        9.04        4.89      1.71 o 
  -9   2   0        5.49        2.27      1.66 o 
  -8   2   0      609.37      553.78      9.65 o 
  -7   2   0       11.05       11.49      1.11 o 
  -6   2   0        5.23        2.43      0.85 o 
  -5   2   0      324.77      485.40      5.94 o 
  -4   2   0      216.12      156.39      2.75 o 
  -3   2   0      466.90      573.96      5.97 o 
  -2   2   0     1552.87     1554.52     13.61 o 
  -1   2   0     3090.18     2898.04     29.85 o 
   0   2   0     1469.68     1562.70     15.57 o 
   1   2   0     1732.77     2018.45     19.00 o 
   2   2   0     6350.69     5984.23     60.19 o 
   3   2   0        4.57       -0.06      0.61 o 
   4   2   0      424.34      391.10      5.53 o 
   5   2   0       19.59       16.56      1.08 o 
   6   2   0      705.07      690.63     12.15 o 
   7   2   0      100.39      100.51      2.95 o 
   8   2   0      660.00      715.85     11.83 o 
   9   2   0      214.47      216.09      9.99 o 
  10   2   0        0.34       -0.84      2.03 o 
  11   2   0      258.29      272.02      8.78 o 
  12   2   0       41.06       41.06      4.10 o 
  13   2   0       16.47       23.80      6.45 o 
 -14   3   0        8.44        0.22      2.60 o 
 -13   3   0       77.73       72.29      4.73 o 
 -12   3   0        7.69        1.71      2.25 o 
 -11   3   0      425.90      421.08     11.31 o 
 -10   3   0       60.49       55.10      2.95 o 
  -9   3   0        1.54        1.20      1.37 o 
  -8   3   0        4.13        5.39      1.23 o 
  -7   3   0      482.52      486.53      6.42 o 
  -6   3   0       52.78       53.27      2.81 o 
  -5   3   0     1057.71     1064.69     14.42 o 
  -4   3   0     2340.10     2449.79     24.40 o 
  -3   3   0      794.14      802.43      8.44 o 
  -2   3   0    12570.47    12954.81    123.45 o 
  -1   3   0     5947.88     5583.00     56.73 o 
   0   3   0      330.67      286.60      4.08 o 
   1   3   0      733.63      685.79      7.69 o 
   2   3   0     8095.60     7930.82     75.90 o 
   3   3   0        0.64       24.15      1.17 o 
   4   3   0      523.22      470.45      8.89 o 
   5   3   0      475.68      436.38      6.05 o 
   6   3   0       86.07       95.83      2.71 o 
   7   3   0     1126.14     1196.10     24.04 o 
   8   3   0      406.69      419.51     11.18 o 
   9   3   0        4.60        5.78      2.28 o 
  10   3   0        1.45       -1.22      2.44 o 
  11   3   0        1.51        5.21      3.34 o 
  12   3   0        6.87        9.51      2.84 o 
  13   3   0        1.56        0.71      2.73 o 
 -14   4   0       15.68       20.35      3.37 o 
 -13   4   0        7.51        8.75      2.75 o 
 -12   4   0      129.06      115.65      5.49 o 
 -11   4   0      645.28      681.69     13.21 o 
 -10   4   0      125.79      136.58      5.99 o 
  -9   4   0       23.64       25.92      2.15 o 
  -8   4   0      181.11      207.60      3.92 o 
  -7   4   0       89.36       88.57      3.19 o 
  -6   4   0       74.55       54.52      2.56 o 
  -5   4   0        1.63        1.64      1.01 o 
  -4   4   0      959.16      869.55     10.40 o 
  -3   4   0     3242.77     3272.95     38.80 o 
  -2   4   0     8622.57     8457.13     85.96 o 
  -1   4   0     1651.12     1708.76     17.79 o 
   0   4   0      964.89      979.22     11.49 o 
   1   4   0     1637.24     1737.72     18.94 o 
   2   4   0     6402.25     6506.15     70.35 o 
   3   4   0     3233.21     2776.05     31.09 o 
   4   4   0        0.05        0.21      1.03 o 
   5   4   0       91.83      101.64      3.52 o 
   6   4   0      103.27      125.24      3.22 o 
   7   4   0      102.93      103.00      3.21 o 
   8   4   0        0.01       -0.70      1.77 o 
   9   4   0      520.60      542.08     12.45 o 
  10   4   0        7.48        6.00      2.60 o 
  11   4   0       20.30       14.14      4.08 o 
  12   4   0        6.58        3.24      2.88 o 
 -14   5   0       10.89       14.33      3.81 o 
 -13   5   0       71.82       87.61      4.91 o 
 -12   5   0      354.16      340.59      8.93 o 
 -11   5   0       51.55       53.74      3.83 o 
 -10   5   0        2.87       -1.02      2.03 o 
  -9   5   0       55.52       61.23      3.14 o 
  -8   5   0       56.66       63.64      2.84 o 
  -7   5   0       13.50       25.44      1.84 o 
  -6   5   0      152.19      154.84      3.71 o 
  -5   5   0      186.65      189.78      3.79 o 
  -4   5   0      492.20      458.13      7.00 o 
  -3   5   0      312.26      253.53      4.67 o 
  -2   5   0      460.15      544.10      7.43 o 
  -1   5   0      128.50      158.70      3.28 o 
   0   5   0       34.13       43.88      1.90 o 
   1   5   0     1245.06     1216.55     15.11 o 
   2   5   0     1910.46     2081.13     24.27 o 
   3   5   0     1474.57     1352.15     16.55 o 
   4   5   0     1377.57     1555.98     20.14 o 
   5   5   0      128.28      165.19      4.14 o 
   6   5   0      559.07      526.58     13.14 o 
   7   5   0      323.18      370.04      8.11 o 
   8   5   0       77.19       85.51      4.15 o 
   9   5   0        2.27        3.47      2.57 o 
  10   5   0       10.81        8.73      2.90 o 
  11   5   0        0.50       -1.43      2.85 o 
  12   5   0        5.89       -0.71      4.64 o 
 -14   6   0       83.74       96.44      6.34 o 
 -13   6   0      182.00      176.80      8.85 o 
 -12   6   0      172.14      177.21      6.66 o 
 -11   6   0       19.67       18.51      3.58 o 
 -10   6   0       13.75        2.16      3.25 o 
  -9   6   0     1483.22     1547.46     21.33 o 
  -8   6   0      287.12      260.53      5.46 o 
  -7   6   0       81.62       95.10      3.21 o 
  -6   6   0      330.08      339.03      6.18 o 
  -5   6   0     1247.00     1315.35     15.71 o 
  -4   6   0       90.46       87.35      2.96 o 
  -3   6   0      358.92      514.68      8.58 o 
  -2   6   0     2180.06     2179.09     25.57 o 
  -1   6   0     1638.23     1830.38     21.89 o 
   0   6   0      674.00      684.43     11.27 o 
   1   6   0      875.38     1014.10     13.40 o 
   2   6   0       59.57       68.63      3.24 o 
   3   6   0       25.85       23.64      2.00 o 
   4   6   0       90.61      111.83      3.68 o 
   5   6   0        1.77       -0.76      1.52 o 
   6   6   0       79.23       82.91      3.32 o 
   7   6   0        1.16       -1.03      2.06 o 
   8   6   0       39.17       38.64      3.85 o 
   9   6   0       78.65       78.23      4.98 o 
  10   6   0       17.64       12.05      3.43 o 
  11   6   0       29.31       40.25      5.15 o 
 -13   7   0       23.86       19.82      4.40 o 
 -12   7   0        4.33        4.99      3.52 o 
 -11   7   0        8.96        7.11      2.95 o 
 -10   7   0     1398.23     1477.81     25.17 o 
  -9   7   0     1438.24     1417.91     24.08 o 
  -8   7   0       76.80       68.73      3.21 o 
  -7   7   0      939.47      952.65     13.42 o 
  -6   7   0        2.37        1.09      1.48 o 
  -5   7   0      999.85     1005.22     13.85 o 
  -4   7   0     4565.08     4655.11     55.59 o 
  -3   7   0      490.94      537.26      9.87 o 
  -2   7   0      781.61      778.11     11.85 o 
  -1   7   0      525.72      686.55     10.90 o 
   0   7   0     1113.60     1365.04     20.63 o 
   1   7   0       54.00       45.76      2.67 o 
   2   7   0     1239.15     1157.64     15.38 o 
   3   7   0      255.64      283.83      6.26 o 
   4   7   0      382.73      397.39      7.78 o 
   5   7   0      142.08      166.21      4.93 o 
   6   7   0        1.99        3.43      2.65 o 
   7   7   0      339.46      305.22      9.35 o 
   8   7   0       30.29       24.37      3.82 o 
   9   7   0       24.64       19.36      4.35 o 
  10   7   0       11.29       10.13      3.93 o 
  11   7   0       18.11       12.78      4.45 o 
 -13   8   0      113.47      107.18      7.03 o 
 -12   8   0        3.89        2.92      3.58 o 
 -11   8   0      151.51      145.22      7.38 o 
 -10   8   0       30.27       37.98      5.53 o 
  -9   8   0      392.04      381.78     10.05 o 
  -8   8   0       12.28        8.47      2.37 o 
  -7   8   0        1.96        1.69      1.78 o 
  -6   8   0        4.53        3.90      1.86 o 
  -5   8   0        9.61        5.19      1.87 o 
  -4   8   0       13.32        3.91      1.76 o 
  -3   8   0      238.46      239.36      5.83 o 
  -2   8   0       65.00       86.59      4.18 o 
  -1   8   0      875.60      846.88     13.23 o 
   0   8   0     1487.75     1510.92     22.51 o 
   1   8   0      329.20      354.15      9.66 o 
   2   8   0       68.31       72.34      3.40 o 
   3   8   0      221.98      228.67      6.28 o 
   4   8   0        3.29        1.79      1.99 o 
   5   8   0       16.63       20.96      2.83 o 
   6   8   0      103.31       87.52      5.55 o 
   7   8   0       50.14       52.58      5.46 o 
   8   8   0      150.91      155.25      8.31 o 
   9   8   0       44.85       42.66      5.56 o 
  10   8   0        0.16       -1.82      3.64 o 
 -13   9   0      108.35      105.12      8.63 o 
 -12   9   0       48.76       48.17      6.63 o 
 -11   9   0        9.15       14.59      4.08 o 
 -10   9   0       38.09       36.14      4.87 o 
  -9   9   0      112.75      100.87      6.40 o 
  -8   9   0        1.51        3.34      2.72 o 
  -7   9   0      288.23      305.84      7.93 o 
  -6   9   0      261.55      263.97      6.39 o 
  -5   9   0      336.68      338.96      9.64 o 
  -4   9   0        0.04       -0.86      1.71 o 
  -3   9   0       75.70       74.15      4.04 o 
  -2   9   0       50.45       54.62      3.61 o 
  -1   9   0      208.25      163.47      5.55 o 
   0   9   0      204.87      203.47      6.26 o 
   1   9   0       14.40       20.72      2.99 o 
   2   9   0       92.72      100.73      5.61 o 
   3   9   0      181.06      200.64      6.32 o 
   4   9   0      148.98      133.50      7.66 o 
   5   9   0        5.41        1.76      4.75 o 
   6   9   0      114.08      128.90      7.78 o 
   7   9   0       76.55       88.33      7.04 o 
   8   9   0        4.26        5.01      4.81 o 
   9   9   0        5.75       11.96      4.58 o 
 -12  10   0       55.52       45.86      5.73 o 
 -11  10   0      211.71      183.94      9.01 o 
 -10  10   0        0.46        0.14      3.47 o 
  -9  10   0       61.20       66.17      5.94 o 
  -8  10   0        5.79        7.78      3.14 o 
  -7  10   0        3.54       -0.63      2.59 o 
  -6  10   0       58.37       60.57      4.52 o 
  -5  10   0      252.06      247.10      8.02 o 
  -4  10   0       38.18       33.63      3.78 o 
  -3  10   0      205.04      193.53      9.20 o 
  -2  10   0       27.59       17.31      2.90 o 
  -1  10   0        3.51        6.26      2.38 o 
   0  10   0        1.29       -0.16      2.02 o 
   1  10   0       67.40       61.09      4.42 o 
   2  10   0       37.52       30.37      3.62 o 
   3  10   0        6.91        7.44      2.92 o 
   4  10   0        1.58        0.96      3.08 o 
   5  10   0        5.86        5.31      4.03 o 
   6  10   0       78.28       56.70      6.32 o 
   7  10   0       41.65       46.83      6.16 o 
   8  10   0        7.18        5.66      4.38 o 
 -11  11   0      643.48      644.55     17.78 o 
 -10  11   0        0.17       -0.49      3.81 o 
  -9  11   0       36.87       27.92      4.87 o 
  -8  11   0        0.07        3.70      3.02 o 
  -7  11   0        1.12       -1.48      2.96 o 
  -6  11   0       42.17       40.00      4.41 o 
  -5  11   0       33.21       40.74      4.45 o 
  -4  11   0      152.26      130.35      6.43 o 
  -3  11   0      480.37      473.20     17.29 o 
  -2  11   0        0.02        0.92      2.56 o 
  -1  11   0      830.64      827.02     16.98 o 
   0  11   0        2.73        1.34      3.35 o 
   1  11   0       42.28       45.53      4.46 o 
   2  11   0      471.07      483.36     12.11 o 
   3  11   0       54.81       54.57      5.29 o 
   4  11   0       87.43       79.96      8.21 o 
   5  11   0       76.73       83.24      7.56 o 
   6  11   0        0.23        5.32      4.37 o 
   7  11   0       12.65       20.01      5.40 o 
 -10  12   0        0.06        1.52      3.92 o 
  -9  12   0       64.18       70.04      6.70 o 
  -8  12   0       40.23       37.22      5.45 o 
  -7  12   0      335.47      347.78     11.32 o 
  -6  12   0       38.54       36.46      4.76 o 
  -5  12   0      109.26       84.78      5.99 o 
  -4  12   0       66.21       56.20      5.13 o 
  -3  12   0       16.13       10.27      4.92 o 
  -2  12   0        2.70        6.73      3.67 o 
  -1  12   0      309.28      360.93     10.64 o 
   0  12   0       53.21       46.62      4.68 o 
   1  12   0      120.92      126.67      6.68 o 
   2  12   0        0.11       -1.42      3.59 o 
   3  12   0       33.26       34.80      6.19 o 
   4  12   0       60.45       52.30      6.90 o 
   5  12   0        0.49        5.51      4.71 o 
   6  12   0       54.12       58.47      8.88 o 
  -9  13   0      219.75      238.88     12.43 o 
  -8  13   0        3.92        4.84      4.22 o 
  -7  13   0       10.95        2.63      3.61 o 
  -6  13   0       85.34       89.10      8.16 o 
  -5  13   0       11.72        4.61      4.08 o 
  -4  13   0       35.64       30.38      5.18 o 
  -3  13   0        7.97        3.43      4.23 o 
  -2  13   0       31.52       39.38      6.42 o 
  -1  13   0      107.65       95.64      7.11 o 
   0  13   0       41.62       39.22      5.71 o 
   1  13   0        8.67        0.26      4.69 o 
   2  13   0       59.80       54.55      6.04 o 
   3  13   0      155.41      135.62      9.92 o 
   4  13   0       48.61       36.36      6.89 o 
  -7  14   0        0.17       -1.90      3.80 o 
  -6  14   0       40.81       52.98      7.25 o 
  -5  14   0      205.29      221.21     21.95 o 
  -4  14   0       34.21       41.72      6.00 o 
  -3  14   0        2.14        6.25      4.48 o 
  -2  14   0      111.31      127.17     11.08 o 
  -1  14   0        4.76        4.13      5.60 o 
   0  14   0       34.43       30.06      6.02 o 
   1  14   0       14.69       10.61      5.34 o 
   2  14   0        0.88       -2.45      6.19 o 
   2 -15   1        6.51        2.47      4.63 o 
   3 -15   1       17.40       22.05      5.52 o 
   4 -15   1       13.45       17.99      5.67 o 
  -2 -14   1        2.20       -0.03     16.28 o 
  -1 -14   1      375.06      397.98     15.49 o 
   0 -14   1        0.56        9.02      5.16 o 
   1 -14   1      160.31      153.67      9.79 o 
   2 -14   1       73.52       75.73      9.87 o 
   3 -14   1       34.26       54.49      6.40 o 
   4 -14   1      291.47      240.52     10.78 o 
   5 -14   1      256.44      291.16     11.83 o 
   6 -14   1        0.64        0.45      5.07 o 
   7 -14   1        1.13        6.65      4.45 o 
  -4 -13   1      112.56      101.95     14.95 o 
  -3 -13   1       24.53       25.35      8.64 o 
  -2 -13   1       22.98       24.67      5.76 o 
  -1 -13   1        7.62       -0.51      3.90 o 
   0 -13   1      189.14      154.61      9.30 o 
   1 -13   1       77.75       78.26      8.18 o 
   2 -13   1        0.22        2.71      3.77 o 
   3 -13   1      172.38      174.06      8.86 o 
   4 -13   1      167.79      145.74     10.30 o 
   5 -13   1        0.11       -1.83      3.66 o 
   6 -13   1        0.52       -1.80      3.92 o 
   7 -13   1        1.41        1.19      3.87 o 
   8 -13   1       86.70       75.19      6.94 o 
   9 -13   1      217.70      257.97     11.39 o 
  -6 -12   1       44.64       36.54      7.64 o 
  -5 -12   1        3.29        1.12      4.28 o 
  -4 -12   1        9.04        4.02      4.68 o 
  -3 -12   1        4.87        3.71      4.26 o 
  -2 -12   1      429.26      430.88     12.85 o 
  -1 -12   1      349.58      343.28     10.34 o 
   0 -12   1        3.03        1.33      3.20 o 
   1 -12   1        0.10       -1.47      2.95 o 
   2 -12   1        2.60       -1.49      2.98 o 
   3 -12   1        2.58        0.93      3.53 o 
   4 -12   1       63.58       73.65      9.12 o 
   5 -12   1        2.97       -1.62      3.24 o 
   6 -12   1      145.20      128.78     10.10 o 
   7 -12   1       93.80      103.76      6.28 o 
   8 -12   1       51.61       45.00      5.00 o 
   9 -12   1       72.08       68.26      6.57 o 
  10 -12   1        0.34        6.39      4.23 o 
  -7 -11   1        2.35        2.66      5.36 o 
  -6 -11   1       12.42        7.74      4.38 o 
  -5 -11   1      107.86      122.42      8.46 o 
  -4 -11   1        3.83        0.65      3.84 o 
  -3 -11   1        6.71        0.80      3.26 o 
  -2 -11   1      512.50      501.43     14.85 o 
  -1 -11   1       92.91       89.84      5.47 o 
   0 -11   1      170.19      187.22      7.25 o 
   1 -11   1      563.69      526.65     13.22 o 
   2 -11   1       83.36       74.76      4.67 o 
   3 -11   1      307.21      308.87      8.46 o 
   4 -11   1      280.20      271.36      8.76 o 
   5 -11   1        2.92       -0.75      3.05 o 
   6 -11   1       10.52        7.17      3.69 o 
   7 -11   1      274.92      261.30      8.00 o 
   8 -11   1       10.41        8.62      3.40 o 
   9 -11   1        0.13       -0.93      5.63 o 
  10 -11   1      469.97      492.89     22.79 o 
  11 -11   1        9.34       14.03      4.71 o 
  -8 -10   1        0.17       -1.86      3.72 o 
  -7 -10   1       83.42       72.25      6.79 o 
  -6 -10   1        2.06        5.12      3.86 o 
  -5 -10   1      132.66      145.05      8.50 o 
  -4 -10   1      105.13       93.99      5.78 o 
  -3 -10   1        3.33       -1.18      2.35 o 
  -2 -10   1        5.84        3.72      2.53 o 
  -1 -10   1       53.90       48.81      3.71 o 
   0 -10   1      221.30      219.73      9.08 o 
   1 -10   1        0.00       -0.82      2.08 o 
   2 -10   1      594.13      578.99     11.73 o 
   3 -10   1        8.05       11.08      2.71 o 
   4 -10   1       67.00       65.36      5.60 o 
   5 -10   1      387.65      380.51     10.37 o 
   6 -10   1        4.06        0.98      2.31 o 
   7 -10   1       87.57       92.47      5.08 o 
   8 -10   1      163.40      174.70      7.03 o 
   9 -10   1       21.48       19.34      4.26 o 
  10 -10   1      231.09      211.52      9.28 o 
  11 -10   1       73.52       77.20      6.54 o 
  12 -10   1       55.65       60.66     12.32 o 
  -9  -9   1        8.20        6.85      4.30 o 
  -8  -9   1      181.15      190.54     10.99 o 
  -7  -9   1      124.32      140.48      8.51 o 
  -6  -9   1       11.15       11.19      4.01 o 
  -5  -9   1        1.42       -1.45      2.90 o 
  -4  -9   1      180.56      169.47      5.79 o 
  -3  -9   1       51.39       53.51      4.67 o 
  -2  -9   1       38.41       32.45      2.84 o 
  -1  -9   1      485.11      456.64      8.92 o 
   0  -9   1        0.25        1.04      1.73 o 
   1  -9   1      104.65      128.96      5.12 o 
   2  -9   1       26.93       30.84      3.23 o 
   3  -9   1       65.61       63.78      3.79 o 
   4  -9   1      257.79      253.22      6.95 o 
   5  -9   1        9.58       12.92      2.32 o 
   6  -9   1      448.17      418.53      8.20 o 
   7  -9   1      429.83      390.64      9.05 o 
   8  -9   1       22.20       24.00      3.65 o 
   9  -9   1      184.66      210.82      8.67 o 
  10  -9   1      438.91      439.41     13.05 o 
  11  -9   1        2.74        4.21      3.70 o 
  12  -9   1      169.28      170.59      8.63 o 
  13  -9   1      167.02      182.52     11.51 o 
 -10  -8   1       34.69       20.51      4.80 o 
  -9  -8   1       85.89       91.42      6.78 o 
  -8  -8   1        9.75       11.54      3.87 o 
  -7  -8   1        5.10        2.75      2.98 o 
  -6  -8   1        1.37        2.58      3.15 o 
  -5  -8   1      550.38      537.37     10.42 o 
  -4  -8   1      245.27      258.83      6.30 o 
  -3  -8   1      224.04      197.20      5.93 o 
  -2  -8   1       12.23        9.76      2.12 o 
  -1  -8   1       24.80       21.35      2.31 o 
   0  -8   1      487.41      443.54      9.03 o 
   1  -8   1      127.70      156.51      6.00 o 
   2  -8   1      234.62      238.16      6.84 o 
   3  -8   1      376.34      346.08      7.20 o 
   4  -8   1      155.38      166.27      4.88 o 
   5  -8   1      141.37      123.28      4.25 o 
   6  -8   1       74.20       63.44      3.12 o 
   7  -8   1       30.07       30.64      2.76 o 
   8  -8   1      584.69      593.92     12.55 o 
   9  -8   1      193.09      182.93      6.89 o 
  10  -8   1        0.59        0.61      3.49 o 
  11  -8   1       31.23       28.20      4.44 o 
  12  -8   1       24.09       30.73      7.56 o 
  13  -8   1        6.41        7.47      4.74 o 
 -11  -7   1       30.24       27.17      4.92 o 
 -10  -7   1        0.20       -1.63      3.25 o 
  -9  -7   1        2.52        1.52      2.87 o 
  -8  -7   1       41.75       34.52      3.91 o 
  -7  -7   1      126.50      115.25      6.16 o 
  -6  -7   1      104.15      114.88      4.49 o 
  -5  -7   1     2136.68     2129.85     27.56 o 
  -4  -7   1     1293.30     1222.62     19.38 o 
  -3  -7   1       26.66       26.84      2.27 o 
  -2  -7   1      298.45      339.91      7.16 o 
  -1  -7   1     1333.25     1352.81     17.36 o 
   0  -7   1      190.33      234.54      5.82 o 
   1  -7   1      160.32      155.10      5.05 o 
   2  -7   1      234.42      253.30      5.60 o 
   3  -7   1     1465.74     1700.72     24.24 o 
   4  -7   1      877.65     1073.55     15.37 o 
   5  -7   1     2621.75     2714.12     30.17 o 
   6  -7   1        4.92        8.80      1.76 o 
   7  -7   1      113.28      111.82      3.76 o 
   8  -7   1     1240.38     1289.69     21.90 o 
   9  -7   1       48.94       46.50      3.87 o 
  10  -7   1       81.80       79.69      4.83 o 
  11  -7   1        1.91        1.59      3.15 o 
  12  -7   1        1.47       -1.76      3.51 o 
  13  -7   1        0.00       -1.60      3.21 o 
 -12  -6   1       23.03       16.68      8.03 o 
 -11  -6   1       20.90       25.28      3.97 o 
 -10  -6   1       50.68       35.96      4.00 o 
  -9  -6   1       22.88       11.21      2.91 o 
  -8  -6   1        2.20        2.18      2.32 o 
  -7  -6   1        9.89        6.46      2.08 o 
  -6  -6   1      391.60      411.92      8.24 o 
  -5  -6   1       15.75       12.48      1.82 o 
  -4  -6   1       52.93       43.05      3.13 o 
  -3  -6   1      135.36       98.97      3.26 o 
  -2  -6   1      526.25      486.41      7.57 o 
  -1  -6   1     5562.82     5826.53     64.00 o 
   0  -6   1     1672.15     1850.08     23.76 o 
   1  -6   1      245.34      287.58      5.35 o 
   2  -6   1    13319.82    13613.30    145.16 o 
   3  -6   1     3416.82     3463.54     41.99 o 
   4  -6   1     1590.25     1933.00     23.13 o 
   5  -6   1      840.77      816.51     10.71 o 
   6  -6   1       72.61       64.61      2.91 o 
   7  -6   1        3.65        4.05      1.52 o 
   8  -6   1      999.05     1016.02     13.91 o 
   9  -6   1       28.88       28.93      2.67 o 
  10  -6   1      508.12      515.71     11.54 o 
  11  -6   1        0.44       -0.48      2.57 o 
  12  -6   1       51.32       44.85      4.74 o 
  13  -6   1        6.74        6.38      3.53 o 
  14  -6   1       19.72       26.63      4.51 o 
 -12  -5   1        0.40       -1.31      2.63 o 
 -11  -5   1       46.67       49.64      5.90 o 
 -10  -5   1       28.05       31.61      3.38 o 
  -9  -5   1       30.12       29.79      4.41 o 
  -8  -5   1       73.19       67.84      3.59 o 
  -7  -5   1      594.19      548.54     11.57 o 
  -6  -5   1      429.84      401.55      7.15 o 
  -5  -5   1      258.25      215.91      5.47 o 
  -4  -5   1      535.38      544.92      9.37 o 
  -3  -5   1      243.88      287.33      5.36 o 
  -2  -5   1      800.39      613.97      8.53 o 
  -1  -5   1      264.37      299.14      5.12 o 
   0  -5   1      166.64      151.70      3.42 o 
   1  -5   1     4619.77     4782.39     47.14 o 
   2  -5   1     4985.73     5121.13     52.92 o 
   3  -5   1     1729.70     1978.39     33.14 o 
   4  -5   1      108.85      128.00      3.11 o 
   5  -5   1      770.62      751.36      9.70 o 
   6  -5   1     3234.38     3248.74     37.06 o 
   7  -5   1       25.10       24.57      1.92 o 
   8  -5   1      206.26      219.28      4.75 o 
   9  -5   1       15.16        9.66      2.37 o 
  10  -5   1     2313.26     2371.61     36.50 o 
  11  -5   1       98.31       94.44      4.87 o 
  12  -5   1        8.35        1.21      2.71 o 
  13  -5   1        4.19        1.92      3.36 o 
  14  -5   1      154.22      170.75      9.11 o 
 -13  -4   1        0.25       -0.09      2.65 o 
 -12  -4   1       14.44       11.72      2.85 o 
 -11  -4   1        3.07        3.56      3.21 o 
 -10  -4   1        1.31        1.45      2.16 o 
  -9  -4   1      250.11      236.74      6.12 o 
  -8  -4   1       44.47       39.10      2.66 o 
  -7  -4   1      566.09      559.64     10.09 o 
  -6  -4   1       42.07       40.32      3.65 o 
  -5  -4   1      571.23      562.84      9.51 o 
  -4  -4   1      144.04      151.46      3.95 o 
  -3  -4   1      759.54      808.13     10.91 o 
  -2  -4   1     1397.30     1541.53     17.92 o 
  -1  -4   1       60.41       63.75      1.85 o 
   0  -4   1    18531.03    18747.09    188.29 o 
   1  -4   1      256.39      323.61      4.34 o 
   2  -4   1     4477.60     4667.10     45.59 o 
   3  -4   1      775.81      611.24      7.34 o 
   4  -4   1      259.48      303.67      4.71 o 
   5  -4   1       56.78       57.88      1.98 o 
   6  -4   1        0.40       -0.49      0.97 o 
   7  -4   1        0.19       -0.54      1.07 o 
   8  -4   1       73.57       81.71      2.88 o 
   9  -4   1       66.46       72.72      4.29 o 
  10  -4   1     2277.18     2317.48     32.43 o 
  11  -4   1       23.51       32.96      3.34 o 
  12  -4   1      144.88      158.15      6.09 o 
  13  -4   1        1.11        2.48      2.60 o 
  14  -4   1      172.11      172.64      7.78 o 
 -13  -3   1        0.09       -1.18      2.37 o 
 -12  -3   1       19.48       33.07      3.70 o 
 -11  -3   1       96.29      104.66      5.17 o 
 -10  -3   1      290.00      267.27      7.19 o 
  -9  -3   1       36.29       32.22      2.75 o 
  -8  -3   1      159.02      156.99      4.32 o 
  -7  -3   1      443.73      424.54      7.81 o 
  -6  -3   1      630.91      618.54     11.80 o 
  -5  -3   1      250.57      237.57      4.01 o 
  -4  -3   1     1589.85     1572.79     17.72 o 
  -3  -3   1      255.66      296.54      4.94 o 
  -2  -3   1     3589.60     3416.78     33.24 o 
  -1  -3   1     6782.08     6448.35     56.25 o 
   0  -3   1     1754.81     1825.53     18.35 o 
   1  -3   1     4387.33     4534.08     41.85 o 
   2  -3   1      244.44      361.63      4.64 o 
   3  -3   1     2898.59     2981.11     26.92 o 
   4  -3   1     1277.52     1379.96     14.41 o 
   5  -3   1      462.17      560.67      7.15 o 
   6  -3   1        6.82        4.37      0.95 o 
   7  -3   1     1629.89     1637.06     19.22 o 
   8  -3   1      279.92      311.08      5.43 o 
   9  -3   1       87.79       74.89      3.00 o 
  10  -3   1       16.14       15.71      2.31 o 
  11  -3   1        1.48        4.49      2.31 o 
  12  -3   1       30.48       37.06      3.50 o 
  13  -3   1       55.98       73.50      4.50 o 
  14  -3   1       23.20       18.83      7.66 o 
 -13  -2   1       66.21       60.67      5.80 o 
 -12  -2   1        0.81        2.12      2.45 o 
 -11  -2   1       95.38       92.97      3.61 o 
 -10  -2   1       67.26       66.39      2.91 o 
  -9  -2   1       13.90        6.54      1.37 o 
  -8  -2   1       78.93       81.28      2.45 o 
  -7  -2   1       10.57        6.31      1.02 o 
  -6  -2   1       78.14       79.00      2.31 o 
  -5  -2   1      192.16      169.11      4.37 o 
  -4  -2   1     1840.22     1920.91     24.60 o 
  -3  -2   1      332.92      211.73      2.74 o 
  -2  -2   1     3971.67     3915.71     45.14 o 
  -1  -2   1      501.69      580.08      5.91 o 
   0  -2   1     9965.72     9822.49     93.50 o 
   1  -2   1       23.51       27.64      1.13 o 
   2  -2   1    11249.60    11174.38     97.35 o 
   3  -2   1     5343.06     5376.99     47.35 o 
   4  -2   1      420.64      451.55      5.40 o 
   5  -2   1      221.45      171.32      3.37 o 
   6  -2   1      160.99      159.69      2.83 o 
   7  -2   1       52.41       52.81      1.84 o 
   8  -2   1      120.41      146.67      3.26 o 
   9  -2   1        1.47        3.18      1.42 o 
  10  -2   1       36.18       36.36      2.51 o 
  11  -2   1      170.04      183.17      5.42 o 
  12  -2   1       39.81       36.08      3.56 o 
  13  -2   1       12.77        9.67      3.04 o 
  14  -2   1       34.15       28.48      5.83 o 
 -14  -1   1       33.38       45.47      3.60 o 
 -13  -1   1      229.38      221.83      8.18 o 
 -12  -1   1        0.37       -0.03      1.88 o 
 -11  -1   1       59.44       50.31      2.71 o 
 -10  -1   1       33.20       23.74      1.91 o 
  -9  -1   1      450.31      476.61     10.63 o 
  -8  -1   1      599.74      585.44      9.87 o 
  -7  -1   1     1151.61     1254.26     18.67 o 
  -6  -1   1       37.28       55.90      2.28 o 
  -5  -1   1        5.12        0.29      0.72 o 
  -4  -1   1     1775.87     1814.42     25.71 o 
  -3  -1   1       88.76      124.16      2.69 o 
  -2  -1   1      855.61      976.81     14.25 o 
  -1  -1   1      227.58      246.17      4.27 o 
   0  -1   1     3363.44     1548.58     81.21 o 
   1  -1   1        6.33       -0.12      0.23 o 
   2  -1   1     2321.67     2051.90     18.42 o 
   3  -1   1     4666.77     4501.92     41.34 o 
   4  -1   1     2120.29     2622.01     28.99 o 
   5  -1   1      198.57      258.31      3.76 o 
   6  -1   1      105.38      112.51      2.38 o 
   7  -1   1     1496.57     1633.00     19.14 o 
   8  -1   1      304.23      299.10      5.55 o 
   9  -1   1       31.68       36.52      2.26 o 
  10  -1   1        6.32        4.33      1.98 o 
  11  -1   1        4.26        3.51      2.28 o 
  12  -1   1        5.52        4.21      2.59 o 
  13  -1   1        4.68        3.19      2.54 o 
  14  -1   1        3.88        4.36      3.02 o 
 -14   0   1        0.01        1.55      2.96 o 
 -13   0   1       73.70       58.34      3.24 o 
 -12   0   1       21.03       24.41      2.27 o 
 -11   0   1        0.06        2.52      1.47 o 
 -10   0   1      377.38      388.10      7.04 o 
  -9   0   1       14.21       15.95      1.65 o 
  -8   0   1      749.97      880.72     16.09 o 
  -7   0   1      143.35      159.19      3.57 o 
  -6   0   1      114.28      158.00      3.26 o 
  -5   0   1     8902.03     8910.19    200.27 o 
  -4   0   1     3072.38     3277.11    108.57 o 
  -3   0   1     4504.69     4734.43    152.64 o 
  -2   0   1     1897.02     2173.78     71.29 o 
  -1   0   1     6051.71     3834.24    301.14 o 
   1   0   1     3359.29     2967.22     83.60 o 
   2   0   1     4942.64     5060.57     48.42 o 
   3   0   1    72600.09    68440.93    687.17 o 
   4   0   1      389.71      397.19      5.73 o 
   5   0   1      524.98      555.74      7.17 o 
   6   0   1     1886.75     1942.68     21.74 o 
   7   0   1      324.61      357.14      5.74 o 
   8   0   1     1284.78     1393.55     23.04 o 
   9   0   1      721.99      709.17     11.18 o 
  10   0   1        9.12        8.60      2.17 o 
  11   0   1        3.38        2.21      2.19 o 
  12   0   1        3.73        4.60      2.63 o 
  13   0   1       16.77       18.52      3.21 o 
  14   0   1        0.12       -1.90      3.79 o 
 -14   1   1        1.38        2.01      2.36 o 
 -13   1   1        2.54        4.09      2.95 o 
 -12   1   1        0.23        2.37      1.69 o 
 -11   1   1      207.66      212.16      4.98 o 
 -10   1   1        4.57        7.23      1.36 o 
  -9   1   1      615.81      636.40      8.34 o 
  -8   1   1       19.36       15.34      1.46 o 
  -7   1   1       89.70      117.35      3.12 o 
  -6   1   1     2872.50     3115.11     39.82 o 
  -5   1   1     1488.98     1526.46     18.32 o 
  -4   1   1     2770.05     2974.98     41.33 o 
  -3   1   1       40.04       18.61      1.10 o 
  -2   1   1     1393.94     1379.54     14.56 o 
  -1   1   1     4035.07     4038.20     61.49 o 
   0   1   1     2247.60     2218.52     22.95 o 
   1   1   1       74.44       62.44      1.41 o 
   2   1   1    20406.70    20240.46    191.67 o 
   3   1   1      872.91      764.05      8.05 o 
   4   1   1        0.71        1.04      0.62 o 
   5   1   1      378.36      392.78      5.41 o 
   6   1   1     2292.13     2459.11     27.28 o 
   7   1   1      164.87      181.99      4.65 o 
   8   1   1      243.31      278.00      5.67 o 
   9   1   1      260.00      270.06      8.19 o 
  10   1   1        9.55        6.16      2.05 o 
  11   1   1       17.19       17.25      2.85 o 
  12   1   1       41.05       41.23      5.64 o 
  13   1   1       30.43       30.02      7.62 o 
 -14   2   1       64.64       50.78      3.57 o 
 -13   2   1        8.13        7.28      2.34 o 
 -12   2   1        3.33        3.41      2.12 o 
 -11   2   1      755.14      759.72     12.17 o 
 -10   2   1       58.20       63.95      2.70 o 
  -9   2   1       58.50       65.46      2.58 o 
  -8   2   1       73.98       87.56      2.47 o 
  -7   2   1      801.51      797.47     10.53 o 
  -6   2   1      873.27      999.84     12.70 o 
  -5   2   1     1994.06     1905.36     20.02 o 
  -4   2   1      998.97     1098.95     12.02 o 
  -3   2   1      347.82      420.47      4.55 o 
  -2   2   1      561.12      573.89      6.26 o 
  -1   2   1        0.04        2.17      0.48 o 
   0   2   1      178.89      149.93      2.34 o 
   1   2   1     4440.19     4774.46     46.02 o 
   2   2   1      123.48      156.30      2.56 o 
   3   2   1     1367.11     1346.75     14.58 o 
   4   2   1       55.54       31.36      1.65 o 
   5   2   1       22.89       46.04      2.76 o 
   6   2   1      393.39      402.32      6.28 o 
   7   2   1      222.67      240.70      7.40 o 
   8   2   1        4.03        4.98      1.84 o 
   9   2   1        5.95       12.23      2.50 o 
  10   2   1       61.82       55.87      4.37 o 
  11   2   1       25.83       32.23      3.96 o 
  12   2   1       34.17       45.51      4.61 o 
  13   2   1        4.02        2.41      3.88 o 
 -14   3   1       46.75       41.32      4.74 o 
 -13   3   1       11.42        9.24      2.51 o 
 -12   3   1      177.03      185.69      5.72 o 
 -11   3   1       12.50        5.87      1.86 o 
 -10   3   1      377.96      394.19      7.52 o 
  -9   3   1        0.85        1.76      1.27 o 
  -8   3   1       28.67       31.01      2.17 o 
  -7   3   1     2827.65     2830.91     31.81 o 
  -6   3   1        0.80       -0.27      0.71 o 
  -5   3   1      724.94      707.64     10.94 o 
  -4   3   1      500.77      532.36      6.54 o 
  -3   3   1      544.28      379.01      4.77 o 
  -2   3   1     1748.13     1702.72     18.34 o 
  -1   3   1      143.57      138.47      2.49 o 
   0   3   1     1494.66     1387.89     17.30 o 
   1   3   1     6288.64     5775.17     59.02 o 
   2   3   1    23128.13    22412.91    237.46 o 
   3   3   1      343.44      373.88      5.57 o 
   4   3   1       89.49      102.57      2.88 o 
   5   3   1     1653.10     1499.47     37.92 o 
   6   3   1       20.02       19.38      1.72 o 
   7   3   1       31.41       36.21      2.13 o 
   8   3   1        0.34       -1.00      2.01 o 
   9   3   1      124.56      109.33      5.04 o 
  10   3   1        6.34        2.02      2.81 o 
  11   3   1       23.90       28.73      3.51 o 
  12   3   1        6.00       11.69      3.18 o 
  13   3   1        6.07        4.02      3.61 o 
 -14   4   1        0.04       -0.25      2.51 o 
 -13   4   1      272.73      260.36      7.42 o 
 -12   4   1       84.81       78.03      4.16 o 
 -11   4   1      251.72      238.49      6.08 o 
 -10   4   1       46.42       52.89      3.39 o 
  -9   4   1      389.99      382.17      6.91 o 
  -8   4   1        0.00       -0.14      1.14 o 
  -7   4   1      343.32      342.06      5.45 o 
  -6   4   1      190.78      204.16      7.42 o 
  -5   4   1        3.92       -0.46      0.91 o 
  -4   4   1      163.73      160.49      3.13 o 
  -3   4   1     7447.14     7709.14     82.98 o 
  -2   4   1        1.38       -0.38      0.76 o 
  -1   4   1     2444.08     2321.78     23.68 o 
   0   4   1      438.61      473.96      6.17 o 
   1   4   1      271.82      288.67      4.87 o 
   2   4   1      486.90      417.09      6.40 o 
   3   4   1     1455.58     1540.69     18.37 o 
   4   4   1     3206.40     3307.88     39.74 o 
   5   4   1      459.31      438.77      7.31 o 
   6   4   1      212.12      175.94      4.78 o 
   7   4   1       61.76       58.24      2.72 o 
   8   4   1        6.87        9.67      2.33 o 
   9   4   1       42.88       46.11      3.86 o 
  10   4   1       31.54       32.20      3.60 o 
  11   4   1        2.67       -1.30      2.60 o 
  12   4   1       21.25       25.97      4.53 o 
 -14   5   1       40.58       42.07      3.98 o 
 -13   5   1      107.57      135.47      5.67 o 
 -12   5   1        7.13        6.92      2.59 o 
 -11   5   1      311.69      301.18      7.90 o 
 -10   5   1      165.86      166.78      6.73 o 
  -9   5   1     1231.65     1292.00     17.84 o 
  -8   5   1        0.93       -0.40      1.13 o 
  -7   5   1       16.32       15.36      1.58 o 
  -6   5   1     1196.57     1226.26     15.44 o 
  -5   5   1       21.59       32.25      1.75 o 
  -4   5   1      551.20      542.78      7.88 o 
  -3   5   1      290.39      318.76      5.46 o 
  -2   5   1     2024.65     2107.49     24.60 o 
  -1   5   1      457.93      456.23      6.99 o 
   0   5   1     1188.15     1281.69     15.00 o 
   1   5   1       55.19       75.08      2.59 o 
   2   5   1        7.31        3.17      1.28 o 
   3   5   1      313.91      345.23      5.97 o 
   4   5   1        1.26        0.81      1.33 o 
   5   5   1       15.31       18.35      1.92 o 
   6   5   1      237.47      211.16      5.09 o 
   7   5   1      282.64      297.44      7.40 o 
   8   5   1       82.62       95.68      5.08 o 
   9   5   1       68.76       78.63      4.89 o 
  10   5   1       20.91       18.23      3.47 o 
  11   5   1       49.32       41.41      5.07 o 
  12   5   1        0.24       -0.74      3.75 o 
 -14   6   1       67.78       71.26      5.75 o 
 -13   6   1      130.88      134.66      6.89 o 
 -12   6   1      293.48      290.78      8.39 o 
 -11   6   1       25.09       26.34      3.28 o 
 -10   6   1        1.76        0.98      2.70 o 
  -9   6   1     2986.28     3041.03     38.36 o 
  -8   6   1      158.04      173.23      5.23 o 
  -7   6   1       85.25       71.87      2.85 o 
  -6   6   1      480.16      491.08      7.91 o 
  -5   6   1      387.85      351.47      5.89 o 
  -4   6   1      307.78      332.27      5.96 o 
  -3   6   1      496.79      481.59      8.74 o 
  -2   6   1     3531.85     3473.84     41.89 o 
  -1   6   1      335.79      344.75      6.13 o 
   0   6   1      234.09      229.35      5.36 o 
   1   6   1     1411.86     1458.13     28.03 o 
   2   6   1      267.18      300.77      5.80 o 
   3   6   1       81.67       71.91      2.90 o 
   4   6   1      244.52      315.38      6.79 o 
   5   6   1       10.69        5.98      1.83 o 
   6   6   1      226.96      235.70      5.76 o 
   7   6   1      275.75      274.90      8.59 o 
   8   6   1        9.51        7.86      3.14 o 
   9   6   1        0.04        0.60      3.25 o 
  10   6   1       13.62       17.56      4.19 o 
  11   6   1        5.03        5.83      4.01 o 
 -14   7   1      193.83      216.71      9.07 o 
 -13   7   1        0.13       -1.53      3.05 o 
 -12   7   1        2.00       -1.48      2.96 o 
 -11   7   1        0.80        3.78      2.72 o 
 -10   7   1      317.23      286.23      9.04 o 
  -9   7   1     2796.12     2890.13     43.93 o 
  -8   7   1       84.30       99.06      3.63 o 
  -7   7   1      549.27      580.98      9.37 o 
  -6   7   1       86.46       75.37      3.12 o 
  -5   7   1     1420.44     1502.06     19.07 o 
  -4   7   1        4.09        9.32      2.17 o 
  -3   7   1       44.57       50.12      3.04 o 
  -2   7   1        0.75        8.85      1.70 o 
  -1   7   1     2221.15     2132.63     27.46 o 
   0   7   1       81.28      108.77      3.82 o 
   1   7   1        5.15       -0.66      1.45 o 
   2   7   1      220.06      191.71      6.45 o 
   3   7   1       18.26        9.89      1.87 o 
   4   7   1      310.66      250.12      6.59 o 
   5   7   1      370.13      364.81      9.03 o 
   6   7   1       77.04       83.63      5.45 o 
   7   7   1      136.72      155.84      8.69 o 
   8   7   1        0.78       -1.59      3.18 o 
   9   7   1        9.35       16.51      4.33 o 
  10   7   1        4.21       -1.78      4.07 o 
 -13   8   1      352.21      360.25     13.27 o 
 -12   8   1        4.84       -1.64      3.28 o 
 -11   8   1       34.41       30.49      4.69 o 
 -10   8   1     1376.46     1415.22     27.95 o 
  -9   8   1      427.62      426.82     10.76 o 
  -8   8   1        0.39        2.32      2.06 o 
  -7   8   1      204.28      186.03      5.11 o 
  -6   8   1       55.79       57.84      3.28 o 
  -5   8   1      857.70      854.47     13.33 o 
  -4   8   1      612.72      616.80     11.24 o 
  -3   8   1       38.00       29.84      2.49 o 
  -2   8   1      166.43      143.97      7.04 o 
  -1   8   1      531.25      587.74     11.10 o 
   0   8   1       90.11       82.20      3.70 o 
   1   8   1       16.58       24.41      2.55 o 
   2   8   1      196.64      236.71      6.54 o 
   3   8   1       14.19       16.25      2.59 o 
   4   8   1       52.67       57.12      3.73 o 
   5   8   1       51.84       37.27      3.96 o 
   6   8   1      140.64      155.28      8.13 o 
   7   8   1        0.23        1.25      3.45 o 
   8   8   1        0.20       -1.74      3.47 o 
   9   8   1       45.06       50.05      8.64 o 
  10   8   1        0.00       -1.98      3.95 o 
 -13   9   1       61.17       65.49      9.47 o 
 -12   9   1       15.53        8.34      4.12 o 
 -11   9   1       22.14       11.06      4.08 o 
 -10   9   1      424.57      412.42     12.71 o 
  -9   9   1      261.21      252.31      9.64 o 
  -8   9   1        0.09        3.37      2.77 o 
  -7   9   1      394.24      407.94     10.83 o 
  -6   9   1      412.21      397.28      9.84 o 
  -5   9   1        2.21        8.32      2.46 o 
  -4   9   1       18.23       21.00      2.60 o 
  -3   9   1     1380.63     1420.03     21.99 o 
  -2   9   1      792.31      844.16     14.82 o 
  -1   9   1      495.61      479.06     10.10 o 
   0   9   1      454.23      457.79      9.90 o 
   1   9   1       20.27       23.29      2.74 o 
   2   9   1       17.81       15.23      2.52 o 
   3   9   1      108.62       88.33      4.89 o 
   4   9   1      126.51      117.65      7.37 o 
   5   9   1       27.56       23.57      4.57 o 
   6   9   1       25.17       23.11      4.78 o 
   7   9   1       22.80       27.48      5.21 o 
   8   9   1        0.04        5.83      4.30 o 
   9   9   1        0.00       -2.01      4.23 o 
 -12  10   1        0.62       -1.72      3.44 o 
 -11  10   1        0.37       -1.75      3.49 o 
 -10  10   1        8.32       10.18      3.93 o 
  -9  10   1      681.30      646.58     20.02 o 
  -8  10   1       35.31       39.34      4.26 o 
  -7  10   1       14.02       17.74      3.15 o 
  -6  10   1       10.32       14.93      3.15 o 
  -5  10   1       42.13       37.61      3.99 o 
  -4  10   1      111.32      103.07      6.96 o 
  -3  10   1      204.97      199.82      7.24 o 
  -2  10   1      361.99      370.32      9.06 o 
  -1  10   1       14.90       17.88      2.88 o 
   0  10   1       11.53        9.79      2.45 o 
   1  10   1      220.79      193.53      7.42 o 
   2  10   1       11.04        0.55      2.67 o 
   3  10   1       75.61       76.08      5.05 o 
   4  10   1      154.89      148.83      7.29 o 
   5  10   1       29.63       32.00      8.22 o 
   6  10   1      420.48      434.23     22.60 o 
   7  10   1       31.51       26.57      7.59 o 
   8  10   1        0.96        5.40      4.43 o 
 -11  11   1       30.96       28.53      7.14 o 
 -10  11   1       12.93       15.64      4.59 o 
  -9  11   1        5.76        1.06      3.67 o 
  -8  11   1      116.22      126.00      6.52 o 
  -7  11   1       29.29       31.78      5.67 o 
  -6  11   1       73.43       61.43      5.46 o 
  -5  11   1       61.64       67.05      5.19 o 
  -4  11   1       81.12       75.96      5.23 o 
  -3  11   1       28.60       25.54      4.79 o 
  -2  11   1      170.42      191.73      8.52 o 
  -1  11   1        1.98       -1.39      2.79 o 
   0  11   1       15.70       17.94      3.65 o 
   1  11   1      147.52      145.23      6.74 o 
   2  11   1       73.25       84.82      5.66 o 
   3  11   1        2.66       10.70      3.89 o 
   4  11   1      147.61      146.58      9.20 o 
   5  11   1      218.07      251.03     12.01 o 
   6  11   1       47.28       53.68      6.93 o 
 -10  12   1       11.81        7.19      4.53 o 
  -9  12   1       75.95       69.37      6.70 o 
  -8  12   1       21.02       22.01      4.99 o 
  -7  12   1       55.10       62.61      5.49 o 
  -6  12   1       80.56       89.45      6.13 o 
  -5  12   1       22.95       17.06      3.96 o 
  -4  12   1      406.58      444.37     13.30 o 
  -3  12   1        0.87        1.60      3.50 o 
  -2  12   1        8.67       -1.59      3.19 o 
  -1  12   1       15.95       11.42      4.10 o 
   0  12   1       22.02       33.30      4.69 o 
   1  12   1       21.76       17.92      3.93 o 
   2  12   1       61.85       66.16      6.07 o 
   3  12   1       26.79       17.18      5.59 o 
   4  12   1       14.09        9.60      4.97 o 
   5  12   1       40.85       55.16      7.33 o 
  -9  13   1       56.85       57.29      6.75 o 
  -8  13   1        6.58        6.59      4.41 o 
  -7  13   1       60.84       91.37     12.55 o 
  -6  13   1       28.84       36.97      6.44 o 
  -5  13   1       39.12       31.55      5.33 o 
  -4  13   1       35.70       30.92      5.14 o 
  -3  13   1       65.23       58.04      6.14 o 
  -2  13   1        0.11       -1.78      3.56 o 
  -1  13   1        4.30        2.26      3.93 o 
   0  13   1      108.43      126.18      8.11 o 
   1  13   1        3.05       -2.78      5.56 o 
   2  13   1      120.69      109.42      8.85 o 
   3  13   1        0.10       -2.61      5.21 o 
  -7  14   1       10.83       12.37      5.62 o 
  -6  14   1       26.03       33.41      6.62 o 
  -5  14   1       22.38       18.20      6.02 o 
  -4  14   1        0.16        2.23      4.50 o 
  -3  14   1        0.92        2.79      4.27 o 
  -2  14   1      127.78      142.75      9.03 o 
  -1  14   1        5.63        8.47      4.79 o 
   0  14   1       22.65       22.62      6.15 o 
   1  14   1       82.03       86.88      8.69 o 
   1 -15   2      156.09      172.89     11.10 o 
   2 -15   2        5.68        9.64      7.03 o 
   3 -15   2        0.19       -2.13      4.26 o 
   4 -15   2       42.52       45.15     10.22 o 
  -3 -14   2       18.65       19.72      6.23 o 
  -2 -14   2       23.29       -0.32      9.99 o 
  -1 -14   2       41.16       22.86      5.88 o 
   0 -14   2       83.82      101.10      8.63 o 
   1 -14   2       12.28       23.90      5.21 o 
   2 -14   2       46.75       41.93      5.85 o 
   3 -14   2        1.90        5.58      6.21 o 
   4 -14   2       38.80       30.91      8.55 o 
   5 -14   2      136.29      136.28      8.76 o 
   6 -14   2        1.36        1.72      4.87 o 
   7 -14   2       51.96       31.24      5.85 o 
   8 -14   2        5.71        2.02      5.27 o 
  -5 -13   2       24.80       16.69      5.81 o 
  -4 -13   2       75.28       80.17      8.18 o 
  -3 -13   2      187.99      203.56     11.42 o 
  -2 -13   2      289.18      317.11     11.50 o 
  -1 -13   2      444.14      434.49     20.99 o 
   0 -13   2        9.85       11.10      3.95 o 
   1 -13   2        0.51        0.44      3.70 o 
   2 -13   2       35.89       15.01      4.53 o 
   3 -13   2      199.21      169.65      8.78 o 
   4 -13   2       80.17       97.70      7.14 o 
   5 -13   2       75.80       69.56      6.46 o 
   6 -13   2       39.21       38.80      5.60 o 
   7 -13   2       87.27       68.87      6.28 o 
   8 -13   2        0.09       -0.44      4.09 o 
   9 -13   2       13.63        9.90      4.92 o 
  -6 -12   2       34.90       43.44      6.39 o 
  -5 -12   2       12.53       15.17      4.96 o 
  -4 -12   2        7.80        2.85      4.40 o 
  -3 -12   2       17.85       17.65      5.12 o 
  -2 -12   2        0.36        1.66      3.62 o 
  -1 -12   2        1.80       -1.43      2.86 o 
   0 -12   2      135.88      145.00      6.91 o 
   1 -12   2      440.01      430.08     11.66 o 
   2 -12   2      143.82      160.05      7.20 o 
   3 -12   2      161.33      174.42      8.90 o 
   4 -12   2      128.43      122.85      6.63 o 
   5 -12   2      337.19      328.79     10.37 o 
   6 -12   2      101.91       91.02      6.14 o 
   7 -12   2        8.19        3.55      3.32 o 
   8 -12   2       13.08        5.62      3.63 o 
   9 -12   2      111.78      118.28      7.76 o 
  10 -12   2       15.71       15.34      4.77 o 
  -7 -11   2       11.14       10.01      4.53 o 
  -6 -11   2       37.25       38.79      5.78 o 
  -5 -11   2        0.40       -1.20      3.69 o 
  -4 -11   2      160.94      169.69      9.33 o 
  -3 -11   2      498.18      499.96     14.56 o 
  -2 -11   2       38.92       36.99      4.00 o 
  -1 -11   2      115.11      114.86      5.85 o 
   0 -11   2       90.10       74.13      5.59 o 
   1 -11   2        0.16       -1.16      2.31 o 
   2 -11   2      197.57      158.75      6.32 o 
   3 -11   2        6.04        5.94      2.73 o 
   4 -11   2      137.53      128.49      6.24 o 
   5 -11   2      412.81      402.96     11.02 o 
   6 -11   2      322.94      316.08      8.64 o 
   7 -11   2       81.97       92.81      5.17 o 
   8 -11   2       74.10       74.39      5.33 o 
   9 -11   2      282.11      270.34     11.43 o 
  10 -11   2        4.94        5.65      8.28 o 
  11 -11   2       31.78       25.25      5.12 o 
  -9 -10   2       49.16       41.39      6.01 o 
  -8 -10   2        6.57        8.46      8.29 o 
  -7 -10   2       43.75       42.80      5.69 o 
  -6 -10   2      102.03      109.89      7.48 o 
  -5 -10   2      280.15      270.46     11.34 o 
  -4 -10   2       22.29       16.29      3.47 o 
  -3 -10   2       75.07       71.40      4.57 o 
  -2 -10   2       37.97       37.22      3.70 o 
  -1 -10   2       62.60       64.94      3.99 o 
   0 -10   2        3.12        1.36      2.09 o 
   1 -10   2      175.04      156.05      5.68 o 
   2 -10   2      141.84      142.36      6.36 o 
   3 -10   2      767.95      768.85     14.18 o 
   4 -10   2      362.13      293.46     12.07 o 
   5 -10   2       49.64       47.23      3.83 o 
   6 -10   2        9.16        3.39      2.51 o 
   7 -10   2      158.62      176.89      6.33 o 
   8 -10   2       24.60       22.68      3.64 o 
   9 -10   2       44.51       45.74      5.31 o 
  10 -10   2        5.97        6.90      4.02 o 
  11 -10   2       16.26       39.00      5.34 o 
  12 -10   2       77.95       86.46      8.94 o 
 -10  -9   2       66.99       76.04      6.76 o 
  -9  -9   2        8.95        4.78      4.04 o 
  -8  -9   2       34.29       30.97      5.94 o 
  -7  -9   2       45.60       53.08      7.07 o 
  -6  -9   2        7.54        5.72      3.71 o 
  -5  -9   2     1116.76     1118.54     22.71 o 
  -4  -9   2     1316.39     1306.94     20.40 o 
  -3  -9   2       20.76       37.35      4.13 o 
  -2  -9   2      628.73      573.97     10.25 o 
  -1  -9   2      229.60      230.90      5.94 o 
   0  -9   2       33.66       40.39      3.01 o 
   1  -9   2       42.38       43.23      4.41 o 
   2  -9   2       63.46       72.30      4.74 o 
   3  -9   2       20.88       36.07      3.19 o 
   4  -9   2      669.80      678.02     12.68 o 
   5  -9   2       10.18       15.16      2.46 o 
   6  -9   2      511.49      503.25      9.06 o 
   7  -9   2      247.81      221.64      8.86 o 
   8  -9   2      910.81      895.96     15.86 o 
   9  -9   2      102.99      111.61      7.51 o 
  10  -9   2      132.60      130.13      7.33 o 
  11  -9   2        0.19       -0.09      4.20 o 
  12  -9   2      136.36      162.25      8.48 o 
 -10  -8   2      152.04      141.02      7.98 o 
  -9  -8   2      289.11      299.22     13.33 o 
  -8  -8   2        0.70        3.35      2.94 o 
  -7  -8   2       81.30       77.87      5.12 o 
  -6  -8   2        5.61        6.74      2.96 o 
  -5  -8   2       28.54       36.53      2.92 o 
  -4  -8   2      276.49      306.26      6.75 o 
  -3  -8   2      195.04      209.27      5.46 o 
  -2  -8   2      129.04      115.73      3.80 o 
  -1  -8   2      645.28      606.73     10.25 o 
   0  -8   2     1373.08     1404.31     21.04 o 
   1  -8   2       13.95       12.18      1.99 o 
   2  -8   2     1695.30     1761.07     25.42 o 
   3  -8   2     2853.34     2811.10     35.39 o 
   4  -8   2       73.11       77.18      3.84 o 
   5  -8   2      127.62      144.95      4.28 o 
   6  -8   2      191.53      191.83      5.01 o 
   7  -8   2       49.36       60.17      3.38 o 
   8  -8   2      118.94      121.58      4.53 o 
   9  -8   2       94.33       92.40      6.44 o 
  10  -8   2        3.59       -1.46      2.93 o 
  11  -8   2      123.35      131.12      7.18 o 
  12  -8   2      223.60      227.63     13.76 o 
  13  -8   2        9.77        8.44      4.07 o 
 -11  -7   2      334.72      302.74     11.08 o 
 -10  -7   2      104.68      105.21      7.78 o 
  -9  -7   2       10.97       11.05      3.18 o 
  -8  -7   2        2.19        2.46      2.56 o 
  -7  -7   2       16.09       13.73      2.92 o 
  -6  -7   2      254.18      264.65      8.86 o 
  -5  -7   2      386.13      365.28      7.11 o 
  -4  -7   2      145.86      136.04      4.16 o 
  -3  -7   2      570.92      684.17     12.15 o 
  -2  -7   2      372.32      388.31      6.79 o 
  -1  -7   2      134.61      158.72      4.10 o 
   0  -7   2       29.19       18.71      2.68 o 
   1  -7   2      160.48      156.81      4.30 o 
   2  -7   2      351.61      352.18      6.80 o 
   3  -7   2      201.67      259.88      8.32 o 
   4  -7   2       37.09       50.44      2.80 o 
   5  -7   2      758.21      737.71     10.84 o 
   6  -7   2     1308.79     1429.74     17.44 o 
   7  -7   2      265.52      266.09      5.83 o 
   8  -7   2       59.12       68.87      3.25 o 
   9  -7   2      566.64      575.50     12.53 o 
  10  -7   2       93.21       96.95      7.44 o 
  11  -7   2      559.77      504.80     13.61 o 
  12  -7   2        0.08       -1.62      3.26 o 
  13  -7   2        2.72       -2.30      4.59 o 
 -12  -6   2       18.50       25.04      4.52 o 
 -11  -6   2      493.63      482.79     11.86 o 
 -10  -6   2       18.84       17.35      3.15 o 
  -9  -6   2       87.38       95.63      4.81 o 
  -8  -6   2      419.46      432.43     10.40 o 
  -7  -6   2       40.69       33.76      2.91 o 
  -6  -6   2      186.44      194.18      5.00 o 
  -5  -6   2      372.31      381.17      7.59 o 
  -4  -6   2      464.24      466.89      7.83 o 
  -3  -6   2      460.92      425.52      7.34 o 
  -2  -6   2       43.98       25.82      1.79 o 
  -1  -6   2      886.31      806.17     11.01 o 
   0  -6   2       35.41       32.19      2.00 o 
   1  -6   2      393.61      463.83      6.84 o 
   2  -6   2       17.59       15.31      1.60 o 
   3  -6   2      538.89      606.49      9.53 o 
   4  -6   2       87.94       77.20      2.52 o 
   5  -6   2     5400.13     5773.39     60.33 o 
   6  -6   2        2.28        2.34      1.49 o 
   7  -6   2      130.28      137.84      3.99 o 
   8  -6   2        2.35        2.01      1.68 o 
   9  -6   2        6.65        2.09      2.08 o 
  10  -6   2      289.77      297.24     12.23 o 
  11  -6   2      906.39      949.63     18.21 o 
  12  -6   2       54.38       68.26      5.61 o 
  13  -6   2        7.79        1.32      3.43 o 
 -12  -5   2       17.95       14.26      3.14 o 
 -11  -5   2       48.56       42.98      4.86 o 
 -10  -5   2       58.88       55.73      3.71 o 
  -9  -5   2        2.30        2.18      1.94 o 
  -8  -5   2      512.04      514.50     10.01 o 
  -7  -5   2      385.19      376.41      7.13 o 
  -6  -5   2     1176.86     1210.29     15.92 o 
  -5  -5   2      131.49      125.50      3.16 o 
  -4  -5   2      597.36      555.60     10.68 o 
  -3  -5   2      859.86      943.56     12.82 o 
  -2  -5   2      283.30      254.62      4.26 o 
  -1  -5   2      179.52      216.81      3.88 o 
   0  -5   2      983.22      976.18     11.66 o 
   1  -5   2        6.54        1.37      0.92 o 
   2  -5   2     7684.51     7945.75     76.52 o 
   3  -5   2      485.05      469.17      7.15 o 
   4  -5   2     1456.11     1424.30     15.54 o 
   5  -5   2      168.22      231.28      4.51 o 
   6  -5   2     1228.06     1266.46     15.09 o 
   7  -5   2      591.39      582.27      8.86 o 
   8  -5   2       30.22       35.13      2.33 o 
   9  -5   2      241.69      254.75      6.01 o 
  10  -5   2     2033.97     2097.78     33.04 o 
  11  -5   2      358.77      358.85      9.46 o 
  12  -5   2        0.06       -1.75      3.50 o 
  13  -5   2        5.78        1.66      3.44 o 
  14  -5   2        4.26        9.23      4.29 o 
 -13  -4   2       21.77       18.83      2.87 o 
 -12  -4   2        1.43       -0.38      2.22 o 
 -11  -4   2       29.31       32.65      2.96 o 
 -10  -4   2       25.73       26.45      3.12 o 
  -9  -4   2       80.83       95.48      3.65 o 
  -8  -4   2      289.61      288.20      5.64 o 
  -7  -4   2       49.58       53.19      2.26 o 
  -6  -4   2       79.36       53.65      2.19 o 
  -5  -4   2      200.23      147.45      3.23 o 
  -4  -4   2      276.96      309.28      5.45 o 
  -3  -4   2     3932.56     3935.07     42.47 o 
  -2  -4   2     2959.86     3071.32     33.95 o 
  -1  -4   2      651.65      567.84      7.66 o 
   0  -4   2     2200.61     2377.82     25.35 o 
   1  -4   2     7250.90     7608.18     77.16 o 
   2  -4   2      385.11      264.42      4.10 o 
   3  -4   2     1787.36     1818.92     19.98 o 
   4  -4   2     1011.26     1290.98     14.82 o 
   5  -4   2      554.43      573.11      7.73 o 
   6  -4   2      295.60      284.16      5.02 o 
   7  -4   2       37.44       36.63      1.95 o 
   8  -4   2      129.12      114.91      3.74 o 
   9  -4   2       11.86        6.50      2.27 o 
  10  -4   2     1762.30     1789.36     28.62 o 
  11  -4   2       39.61       44.34      3.85 o 
  12  -4   2       71.86       84.43      4.94 o 
  13  -4   2      260.55      261.44     10.42 o 
  14  -4   2      137.01      158.44      8.45 o 
 -13  -3   2        0.02        0.81      2.55 o 
 -12  -3   2       20.32       30.76      4.76 o 
 -11  -3   2      189.80      195.68      5.84 o 
 -10  -3   2      254.55      253.79      6.44 o 
  -9  -3   2       48.71       51.09      2.41 o 
  -8  -3   2      112.21      125.41      3.73 o 
  -7  -3   2      622.52      623.46     13.90 o 
  -6  -3   2      755.69      774.15     12.08 o 
  -5  -3   2        2.14        6.09      0.97 o 
  -4  -3   2      923.16      805.43      8.90 o 
  -3  -3   2     1886.35     1844.57     23.63 o 
  -2  -3   2      905.85      857.79      9.58 o 
  -1  -3   2      532.90      602.79      6.45 o 
   0  -3   2     1538.45     1712.68     18.37 o 
   1  -3   2       15.05        9.29      0.88 o 
   2  -3   2     2233.70     2123.09     21.56 o 
   3  -3   2     2297.92     2287.39     23.13 o 
   4  -3   2      831.44      868.80     10.33 o 
   5  -3   2     1276.05     1387.79     15.70 o 
   6  -3   2       63.63       81.93      2.45 o 
   7  -3   2      343.61      297.24      4.70 o 
   8  -3   2       14.27       16.71      2.25 o 
   9  -3   2        3.91       12.20      1.98 o 
  10  -3   2      288.38      256.20      6.63 o 
  11  -3   2        3.72       -0.10      2.45 o 
  12  -3   2      116.58      103.78      5.65 o 
  13  -3   2      101.53      111.58      6.85 o 
  14  -3   2       32.17       31.00      4.86 o 
 -13  -2   2       43.51       44.62      4.22 o 
 -12  -2   2      185.57      198.16      5.72 o 
 -11  -2   2       81.75       73.52      2.86 o 
 -10  -2   2      195.86      193.05      4.86 o 
  -9  -2   2       23.86       24.92      1.88 o 
  -8  -2   2      744.32      724.11     11.65 o 
  -7  -2   2      756.02      757.58     13.12 o 
  -6  -2   2     1200.35     1158.04     17.11 o 
  -5  -2   2     1234.60     1093.16     16.08 o 
  -4  -2   2     4467.72     4879.64     67.09 o 
  -3  -2   2       91.53      110.31      2.08 o 
  -2  -2   2      617.37      703.49      8.35 o 
  -1  -2   2      713.44      686.83      6.68 o 
   0  -2   2      712.63      578.04      6.11 o 
   1  -2   2     4437.67     4904.49     45.34 o 
   2  -2   2     1631.45     1456.06     14.35 o 
   3  -2   2     2355.74     2277.66     20.97 o 
   4  -2   2     3158.22     2982.45     31.28 o 
   5  -2   2       70.89       64.11      2.09 o 
   6  -2   2      269.51      230.26      4.52 o 
   7  -2   2     1610.05     1633.06     22.76 o 
   8  -2   2        0.85        1.09      1.12 o 
   9  -2   2        0.18       -0.70      1.40 o 
  10  -2   2        0.12       -1.04      2.09 o 
  11  -2   2       42.66       34.61      3.25 o 
  12  -2   2      427.48      480.83     10.86 o 
  13  -2   2        7.35        3.92      3.11 o 
  14  -2   2       25.35       21.33      4.55 o 
 -14  -1   2      280.81      269.26      7.03 o 
 -13  -1   2        2.09       -0.85      1.86 o 
 -12  -1   2        2.26        2.52      2.11 o 
 -11  -1   2        2.12        2.07      1.44 o 
 -10  -1   2       12.84       15.59      1.66 o 
  -9  -1   2      128.05      134.60      3.40 o 
  -8  -1   2       17.07       18.62      1.29 o 
  -7  -1   2     1976.76     1992.35     38.46 o 
  -6  -1   2       73.71       78.38      8.90 o 
  -5  -1   2     1111.39     1010.17     39.59 o 
  -4  -1   2     3385.13     3856.78    127.24 o 
  -3  -1   2     2280.98     2685.92     54.30 o 
  -2  -1   2      249.36      157.69      2.04 o 
  -1  -1   2     7289.12     6775.63     68.49 o 
   0  -1   2      132.64      137.88      1.89 o 
   1  -1   2     3153.68     3367.17     32.71 o 
   2  -1   2     8057.38     7791.79     70.94 o 
   3  -1   2     7394.00     7375.38     67.28 o 
   4  -1   2        1.24        2.22      0.86 o 
   5  -1   2     2053.21     1918.38     23.14 o 
   6  -1   2      477.03      435.90      7.42 o 
   7  -1   2      723.75      775.16     10.70 o 
   8  -1   2        1.24        3.16      1.41 o 
   9  -1   2        0.35        1.08      1.91 o 
  10  -1   2      291.42      279.14      7.25 o 
  11  -1   2       43.32       48.89      6.04 o 
  12  -1   2       54.00       53.89      4.37 o 
  13  -1   2        1.49        3.26      3.21 o 
 -14   0   2      101.15       99.46      4.94 o 
 -13   0   2        2.75        1.04      1.83 o 
 -12   0   2       42.98       45.06      2.90 o 
 -11   0   2        1.86        1.46      1.98 o 
 -10   0   2      283.40      269.24      5.49 o 
  -9   0   2      185.99      191.63      4.13 o 
  -8   0   2        0.78        2.84      1.30 o 
  -7   0   2       30.28       57.40      8.50 o 
  -6   0   2     1028.08      991.50     40.17 o 
  -5   0   2     1283.71     1436.11     52.91 o 
  -4   0   2     1269.15     1146.89     42.20 o 
  -3   0   2     3067.72     2938.56     68.72 o 
  -2   0   2       97.28       50.52      1.05 o 
  -1   0   2      742.99      625.82      5.95 o 
   0   0   2     2255.13     2414.56     24.76 o 
   1   0   2     2446.07     2447.44     25.32 o 
   2   0   2    22940.22    22112.90    199.38 o 
   3   0   2     1142.57     1091.73     11.48 o 
   4   0   2     2903.71     2771.87     28.81 o 
   5   0   2      751.97      757.44     10.20 o 
   6   0   2     5824.25     6034.28     75.22 o 
   7   0   2      566.57      638.74      9.18 o 
   8   0   2       13.77        6.32      1.54 o 
   9   0   2      337.84      335.91      7.78 o 
  10   0   2        2.35        5.49      2.44 o 
  11   0   2      551.92      504.59     11.93 o 
  12   0   2      212.31      212.86      7.95 o 
  13   0   2        0.36       -1.56      3.13 o 
 -14   1   2       11.01       10.47      3.33 o 
 -13   1   2       10.43        5.32      1.96 o 
 -12   1   2        3.80        5.21      2.37 o 
 -11   1   2        0.07       -0.71      1.42 o 
 -10   1   2       32.31       32.21      2.95 o 
  -9   1   2       22.61       27.01      2.47 o 
  -8   1   2      566.42      591.69     10.68 o 
  -7   1   2     1475.68     1792.31     25.69 o 
  -6   1   2      147.31      163.00      3.29 o 
  -5   1   2       60.86       49.98      1.62 o 
  -4   1   2      385.23      355.59      5.83 o 
  -3   1   2      266.17      258.95      3.04 o 
  -2   1   2    17881.93    17131.71    156.20 o 
  -1   1   2     2016.88     2114.16     19.80 o 
   0   1   2     3629.87     3235.40     31.59 o 
   1   1   2     7461.10     7793.67     83.70 o 
   2   1   2     7561.93     8374.77     84.75 o 
   3   1   2      237.45      331.73      5.31 o 
   4   1   2      369.84      334.32      5.42 o 
   5   1   2      424.13      359.76      8.92 o 
   6   1   2     1065.21     1045.78     16.58 o 
   7   1   2     1763.94     1742.82     23.50 o 
   8   1   2        0.03        0.41      1.58 o 
   9   1   2       58.11       59.31      4.34 o 
  10   1   2       16.14       16.29      3.37 o 
  11   1   2        0.21        2.18      3.00 o 
  12   1   2       15.43       12.62      3.65 o 
  13   1   2        0.40       -0.30      5.03 o 
 -14   2   2       24.09       17.62      2.67 o 
 -13   2   2        0.23       -1.03      3.00 o 
 -12   2   2      179.63      192.07      5.55 o 
 -11   2   2       57.29       53.59      2.59 o 
 -10   2   2      127.55      126.21      3.22 o 
  -9   2   2        1.59        5.58      1.10 o 
  -8   2   2     1308.44     1397.32     18.96 o 
  -7   2   2      845.02      956.30     13.34 o 
  -6   2   2      349.28      375.92      6.13 o 
  -5   2   2      686.87      597.11      7.43 o 
  -4   2   2     7281.08     7403.22     75.35 o 
  -3   2   2     4406.22     4706.22     43.31 o 
  -2   2   2      705.26      601.92      6.38 o 
  -1   2   2     9593.27     9201.87     92.95 o 
   0   2   2     1262.39     1273.86     14.01 o 
   1   2   2    38713.09    39142.13    392.75 o 
   2   2   2     2325.48     2361.46     26.54 o 
   3   2   2     2482.94     2494.12     28.06 o 
   4   2   2        1.44        2.03      1.77 o 
   5   2   2      174.55      153.87      4.00 o 
   6   2   2      887.75      926.89     17.09 o 
   7   2   2      134.91      113.83      3.85 o 
   8   2   2      145.68      133.77      6.36 o 
   9   2   2      174.78      214.94      7.26 o 
  10   2   2        7.16        6.99      3.22 o 
  11   2   2        3.89        5.13      3.77 o 
  12   2   2        2.61        3.26      4.23 o 
  13   2   2        1.78       -0.96      4.34 o 
 -14   3   2        0.08       -0.49      2.19 o 
 -13   3   2       19.10       25.33      2.71 o 
 -12   3   2        1.45       -0.93      1.85 o 
 -11   3   2       21.89       12.32      2.58 o 
 -10   3   2        2.08        2.81      1.48 o 
  -9   3   2        4.91        2.83      1.33 o 
  -8   3   2      237.11      208.56      4.25 o 
  -7   3   2       22.63       17.21      1.54 o 
  -6   3   2       14.43        8.41      0.92 o 
  -5   3   2       15.77        3.43      0.97 o 
  -4   3   2       38.93       58.13      2.34 o 
  -3   3   2      222.80      200.63      3.49 o 
  -2   3   2     1594.49     1428.55     14.95 o 
  -1   3   2      776.32      666.00      8.23 o 
   0   3   2    10695.56    10242.67     98.22 o 
   1   3   2     6375.08     7307.24     74.51 o 
   2   3   2      398.95      275.81      4.79 o 
   3   3   2       52.41       31.74      2.50 o 
   4   3   2     1122.94     1010.92     13.78 o 
   5   3   2      344.48      344.50      6.26 o 
   6   3   2      436.01      443.93      7.51 o 
   7   3   2      233.90      229.74      5.67 o 
   8   3   2      137.08      164.34      6.87 o 
   9   3   2      704.71      713.61     15.17 o 
  10   3   2       12.46        5.12      2.74 o 
  11   3   2       14.99       21.21      3.58 o 
  12   3   2        0.02        0.15      5.48 o 
 -14   4   2        0.59       -0.14      2.82 o 
 -13   4   2        0.70        3.68      2.34 o 
 -12   4   2        0.93       -1.02      2.03 o 
 -11   4   2      286.89      294.72      6.69 o 
 -10   4   2      170.02      177.17      7.80 o 
  -9   4   2      355.77      389.52      9.53 o 
  -8   4   2        9.24        1.88      1.33 o 
  -7   4   2      449.55      391.08      6.32 o 
  -6   4   2     1524.24     1513.32     21.10 o 
  -5   4   2      113.88       87.38      2.59 o 
  -4   4   2      208.28      222.48      4.02 o 
  -3   4   2      181.61      182.23      3.65 o 
  -2   4   2       43.78       66.05      3.30 o 
  -1   4   2        1.00        1.66      0.88 o 
   0   4   2     1579.49     1602.04     17.99 o 
   1   4   2      988.40      938.86     13.01 o 
   2   4   2     1341.51     1176.78     14.77 o 
   3   4   2      954.41     1017.06     13.15 o 
   4   4   2       37.12       39.90      2.33 o 
   5   4   2     1177.35     1125.18     15.61 o 
   6   4   2        1.61        3.21      1.56 o 
   7   4   2      134.19      136.47      4.68 o 
   8   4   2       15.76       14.52      3.00 o 
   9   4   2       23.57       25.53      6.47 o 
  10   4   2       53.46       45.29      4.32 o 
  11   4   2        1.46        3.09      3.42 o 
  12   4   2        0.32        3.82      3.86 o 
 -14   5   2       10.13        3.88      2.84 o 
 -13   5   2      160.51      153.81      8.05 o 
 -12   5   2       18.63       18.00      2.90 o 
 -11   5   2      110.26      118.58      4.95 o 
 -10   5   2       81.64       80.15      3.73 o 
  -9   5   2      114.27      123.24      4.35 o 
  -8   5   2       15.14        9.25      1.99 o 
  -7   5   2      536.15      558.31     12.32 o 
  -6   5   2      284.06      353.77      6.04 o 
  -5   5   2       37.01       48.04      2.18 o 
  -4   5   2        5.27        8.39      1.31 o 
  -3   5   2      794.75      847.54     11.31 o 
  -2   5   2       52.33       56.35      2.50 o 
  -1   5   2     1107.88     1178.40     14.86 o 
   0   5   2     1057.01      964.21     12.64 o 
   1   5   2     6892.40     6658.14     77.96 o 
   2   5   2      212.80      223.46      4.81 o 
   3   5   2      705.12      703.56     10.68 o 
   4   5   2      311.21      335.67      6.68 o 
   5   5   2       20.30       18.92      2.21 o 
   6   5   2       35.37       36.89      2.68 o 
   7   5   2      227.44      233.52      7.85 o 
   8   5   2      107.79      118.09      6.74 o 
   9   5   2       33.60       33.62      4.25 o 
  10   5   2       17.74       23.47      4.48 o 
  11   5   2       13.21        9.44      4.27 o 
 -14   6   2       23.39       18.87      3.89 o 
 -13   6   2       63.79       65.38      5.17 o 
 -12   6   2        4.81        4.90      2.65 o 
 -11   6   2       51.29       42.66      3.70 o 
 -10   6   2      614.66      620.52     12.74 o 
  -9   6   2     2287.67     2210.99     34.29 o 
  -8   6   2      226.40      264.91      7.51 o 
  -7   6   2      395.29      433.96      7.36 o 
  -6   6   2       96.09      122.56      3.63 o 
  -5   6   2      153.95      148.16      3.83 o 
  -4   6   2      620.32      562.21      8.61 o 
  -3   6   2      709.88      775.57     10.96 o 
  -2   6   2     1473.31     1472.35     19.59 o 
  -1   6   2     1237.34     1213.50     15.68 o 
   0   6   2      135.60      133.15      4.01 o 
   1   6   2     1491.71     1542.09     24.57 o 
   2   6   2      828.24      825.53     12.54 o 
   3   6   2      457.05      504.02      8.43 o 
   4   6   2     1900.05     1992.30     26.24 o 
   5   6   2      451.49      472.62      9.47 o 
   6   6   2      143.99      123.39      4.67 o 
   7   6   2      176.94      169.81      7.11 o 
   8   6   2       41.52       53.29      7.66 o 
   9   6   2        7.26        9.21      3.72 o 
  10   6   2       40.82       28.92      5.05 o 
  11   6   2        8.72       12.77      4.48 o 
 -14   7   2       49.62       64.09      5.73 o 
 -13   7   2      290.39      313.49     10.60 o 
 -12   7   2       21.06       38.25      4.78 o 
 -11   7   2       53.67       52.13      4.28 o 
 -10   7   2      601.76      613.65     13.19 o 
  -9   7   2       37.13       45.00      4.02 o 
  -8   7   2      131.29      140.96      4.28 o 
  -7   7   2      326.57      323.33      6.49 o 
  -6   7   2        1.62       -0.20      1.53 o 
  -5   7   2      251.71      271.45      5.76 o 
  -4   7   2      128.40      119.47      3.98 o 
  -3   7   2      432.67      491.47     10.43 o 
  -2   7   2      862.59      880.92     13.29 o 
  -1   7   2       14.16        7.86      1.97 o 
   0   7   2     1483.61     1479.24     20.36 o 
   1   7   2      926.62      867.64     14.49 o 
   2   7   2     1393.59     1323.89     18.70 o 
   3   7   2       23.36       26.13      2.56 o 
   4   7   2        9.60       11.80      2.43 o 
   5   7   2        0.50        1.55      2.14 o 
   6   7   2       13.46       15.90      3.96 o 
   7   7   2       13.59       12.86      4.01 o 
   8   7   2       90.11       83.13      6.70 o 
   9   7   2        0.42       -1.71      6.43 o 
  10   7   2        8.92       10.01      4.37 o 
 -13   8   2       14.71       11.68      4.21 o 
 -12   8   2       94.87      108.70      6.76 o 
 -11   8   2       23.44       13.72      3.90 o 
 -10   8   2      397.51      402.02     12.05 o 
  -9   8   2      616.48      647.66     21.97 o 
  -8   8   2      743.83      755.38     13.67 o 
  -7   8   2     1392.62     1453.59     19.44 o 
  -6   8   2        1.46        1.40      2.05 o 
  -5   8   2        1.31        2.00      1.92 o 
  -4   8   2     1797.09     1700.31     23.09 o 
  -3   8   2       34.72       36.02      3.01 o 
  -2   8   2       97.20       92.25      5.44 o 
  -1   8   2      706.53      708.18     12.79 o 
   0   8   2      546.39      585.64     12.49 o 
   1   8   2        5.05        2.55      1.91 o 
   2   8   2       26.71       20.54      2.55 o 
   3   8   2        3.34        3.73      2.04 o 
   4   8   2       32.64       28.80      3.42 o 
   5   8   2      197.59      184.90      8.09 o 
   6   8   2        2.27       -1.66      3.31 o 
   7   8   2       91.58      103.31      7.50 o 
   8   8   2       21.96       14.70      4.58 o 
   9   8   2        2.37        0.50      5.01 o 
 -13   9   2       15.94       11.71      5.34 o 
 -12   9   2        0.02        0.67      3.62 o 
 -11   9   2      833.66      758.57     18.62 o 
 -10   9   2      140.18      140.37      7.63 o 
  -9   9   2       65.07       79.91      6.78 o 
  -8   9   2       11.28       14.29      3.55 o 
  -7   9   2      933.17      931.49     16.40 o 
  -6   9   2      149.66      139.92      5.94 o 
  -5   9   2        0.98        2.13      2.03 o 
  -4   9   2      311.75      311.86      7.41 o 
  -3   9   2       52.93       63.17      3.99 o 
  -2   9   2      359.58      363.14     10.26 o 
  -1   9   2      321.96      320.74      9.21 o 
   0   9   2      594.40      596.70     12.07 o 
   1   9   2      292.08      322.48      8.20 o 
   2   9   2      122.03      132.50      5.88 o 
   3   9   2      214.45      202.65      7.20 o 
   4   9   2        3.75        3.42      2.74 o 
   5   9   2      111.35       86.44      8.71 o 
   6   9   2        4.20       -1.47      6.20 o 
   7   9   2       31.91       30.55      5.56 o 
   8   9   2       10.05       15.90      4.94 o 
 -12  10   2        0.39       -1.77      3.54 o 
 -11  10   2        0.34        5.52      3.78 o 
 -10  10   2       19.92       16.31      4.69 o 
  -9  10   2      192.27      193.66      8.92 o 
  -8  10   2      159.94      152.04      6.72 o 
  -7  10   2       82.08       97.32      5.12 o 
  -6  10   2      426.20      463.54     11.56 o 
  -5  10   2      109.63      111.43      5.84 o 
  -4  10   2      228.50      256.06      8.33 o 
  -3  10   2       17.97       25.58      3.40 o 
  -2  10   2      484.70      503.96     11.04 o 
  -1  10   2       82.70       84.03      4.83 o 
   0  10   2       15.12       18.14      3.23 o 
   1  10   2      139.51      143.36      6.45 o 
   2  10   2       20.54       16.39      3.37 o 
   3  10   2        1.53       -0.19      2.81 o 
   4  10   2       37.52       29.25      4.39 o 
   5  10   2      213.53      214.38     14.09 o 
   6  10   2       18.53       31.96      6.36 o 
   7  10   2      115.94      131.58     10.22 o 
 -11  11   2        0.63        1.15      3.91 o 
 -10  11   2        0.22       -1.84      3.67 o 
  -9  11   2       50.71       37.14      5.41 o 
  -8  11   2        4.23        2.01      3.67 o 
  -7  11   2       72.12       54.85      4.99 o 
  -6  11   2       18.18       11.70      3.85 o 
  -5  11   2      383.02      413.01     11.32 o 
  -4  11   2       50.50       64.77      5.13 o 
  -3  11   2        9.08        4.16      3.18 o 
  -2  11   2      326.43      330.69     11.33 o 
  -1  11   2       26.96       49.98      5.22 o 
   0  11   2      327.08      306.55      9.65 o 
   1  11   2       32.12       38.30      4.49 o 
   2  11   2       44.36       53.84      5.01 o 
   3  11   2       77.37       75.61      6.19 o 
   4  11   2       16.94       12.03      6.48 o 
   5  11   2       87.26       98.42      8.54 o 
   6  11   2        1.84        4.16      4.88 o 
 -10  12   2      249.08      269.78     11.60 o 
  -9  12   2      112.59      116.09      8.17 o 
  -8  12   2      165.93      156.61     10.40 o 
  -7  12   2       81.74       79.43      6.62 o 
  -6  12   2      137.03      115.91      7.44 o 
  -5  12   2      131.69      145.35      7.29 o 
  -4  12   2       19.70       12.11      7.92 o 
  -3  12   2      152.71      141.65      8.63 o 
  -2  12   2       69.48       82.71      6.54 o 
  -1  12   2      152.38      169.24      8.62 o 
   0  12   2       59.87       67.49      6.21 o 
   1  12   2       17.31       17.18      4.59 o 
   2  12   2       14.31        8.36      4.19 o 
   3  12   2       24.86       17.44      5.35 o 
   4  12   2       26.37       44.22      6.88 o 
  -9  13   2        0.05        8.95      4.63 o 
  -8  13   2       36.58       33.41      5.87 o 
  -7  13   2       64.23       66.66      7.67 o 
  -6  13   2      205.03      229.58     11.57 o 
  -5  13   2       30.64       35.93      5.62 o 
  -4  13   2        0.90       -1.86      3.73 o 
  -3  13   2       26.84       24.24      5.60 o 
  -2  13   2       39.00       41.07      5.85 o 
  -1  13   2       50.43       55.08      8.31 o 
   0  13   2       13.51       15.92      4.78 o 
   1  13   2       37.68       31.35      6.29 o 
   2  13   2       21.60       25.01      6.11 o 
   3  13   2        4.87        7.84      6.21 o 
  -6  14   2       64.17       63.29      7.92 o 
  -5  14   2        7.66        8.47      5.63 o 
  -4  14   2        0.70        0.39      4.40 o 
  -3  14   2       62.43       67.97      7.12 o 
  -2  14   2       53.67       42.13      6.34 o 
  -1  14   2       19.97       12.35      4.92 o 
   0  14   2       14.88        0.92      4.92 o 
   0 -15   3       30.57       24.84      8.96 o 
   1 -15   3        8.59       -0.91      5.08 o 
   2 -15   3       89.13       94.06      8.85 o 
   3 -15   3       59.76       48.41      6.68 o 
   4 -15   3      141.12      146.74      9.45 o 
  -3 -14   3      162.07      192.92     11.76 o 
  -2 -14   3        3.14       -0.98      5.13 o 
  -1 -14   3        5.71       -2.12      4.25 o 
   0 -14   3      123.45       99.53      8.49 o 
   1 -14   3       60.95       55.05      6.19 o 
   2 -14   3      103.97      108.73      7.78 o 
   3 -14   3      169.51      171.80      9.28 o 
   4 -14   3       16.98       15.86      4.72 o 
   5 -14   3       80.31       88.54      7.36 o 
   6 -14   3      356.35      365.74     14.39 o 
   7 -14   3        4.55        5.26      5.00 o 
  -5 -13   3       24.07       17.62      5.62 o 
  -4 -13   3       48.18       62.86      7.58 o 
  -3 -13   3      348.95      374.89     15.11 o 
  -2 -13   3      135.06      150.64      8.21 o 
  -1 -13   3        1.95        2.02      4.29 o 
   0 -13   3       80.62       99.77      6.44 o 
   1 -13   3       42.96       34.78      5.33 o 
   2 -13   3       22.82       16.27      4.64 o 
   3 -13   3        3.74        4.02      3.98 o 
   4 -13   3        0.05        0.79      3.84 o 
   5 -13   3       19.93       15.08      4.83 o 
   6 -13   3      840.51      824.59     18.14 o 
   7 -13   3      137.44      134.77     11.68 o 
   8 -13   3       73.60      101.95     17.44 o 
   9 -13   3        1.40        1.84      5.53 o 
  -6 -12   3       34.45       40.64      6.28 o 
  -5 -12   3       19.81       23.53      5.35 o 
  -4 -12   3        0.25       -1.80      3.61 o 
  -3 -12   3      136.45      114.66      8.40 o 
  -2 -12   3       80.49       67.46      5.91 o 
  -1 -12   3      210.35      206.03      8.06 o 
   0 -12   3        0.36       -1.54      3.07 o 
   1 -12   3       39.05       35.81      4.49 o 
   2 -12   3        0.12       -1.40      2.80 o 
   3 -12   3      316.35      339.92     11.50 o 
   4 -12   3        4.22        3.27      4.62 o 
   5 -12   3      339.42      293.00      9.79 o 
   6 -12   3       19.45       23.93      3.76 o 
   7 -12   3      285.57      287.56      9.63 o 
   8 -12   3       29.67       23.88      4.36 o 
   9 -12   3       73.74       76.43      8.20 o 
  10 -12   3       19.65        3.28      8.97 o 
  -8 -11   3        7.22        7.50      4.70 o 
  -7 -11   3        0.92        1.93      3.99 o 
  -6 -11   3       16.63       16.44      4.62 o 
  -5 -11   3       10.91        9.96      4.15 o 
  -4 -11   3        8.05       16.11      4.35 o 
  -3 -11   3       99.92      125.93      6.79 o 
  -2 -11   3      100.90       93.25      5.40 o 
  -1 -11   3      414.53      397.70     10.57 o 
   0 -11   3      578.19      623.08     14.60 o 
   1 -11   3        1.25       -0.12      2.71 o 
   2 -11   3      286.33      279.84      8.00 o 
   3 -11   3       43.19       39.75      3.83 o 
   4 -11   3       69.98       66.26      4.96 o 
   5 -11   3      865.50      834.52     17.32 o 
   6 -11   3        6.80        2.71      2.77 o 
   7 -11   3      296.49      260.70      8.00 o 
   8 -11   3       16.59        6.91      3.40 o 
   9 -11   3        1.72       -0.73      3.59 o 
  10 -11   3       39.91       46.38      5.81 o 
  11 -11   3       61.34       66.66      8.74 o 
  -9 -10   3        3.55        7.67      4.51 o 
  -8 -10   3       39.09       31.40      5.76 o 
  -7 -10   3        7.05        2.19      3.88 o 
  -6 -10   3        0.63       -0.90      3.57 o 
  -5 -10   3       47.78       37.78      5.20 o 
  -4 -10   3      118.60      114.75      5.98 o 
  -3 -10   3        1.92        3.59      2.60 o 
  -2 -10   3      150.96      183.66      6.78 o 
  -1 -10   3        1.13       -0.73      2.23 o 
   0 -10   3      897.07      905.24     14.76 o 
   1 -10   3       62.21       53.22      3.77 o 
   2 -10   3        7.24       10.83      2.60 o 
   3 -10   3      380.37      370.23      8.91 o 
   4 -10   3       53.16       46.87      3.80 o 
   5 -10   3       16.81       12.09      2.88 o 
   6 -10   3      107.56      102.46      4.99 o 
   7 -10   3      227.54      227.84      7.17 o 
   8 -10   3        0.14        3.55      2.84 o 
   9 -10   3      150.66      134.57      9.16 o 
  10 -10   3       29.99       22.12      4.38 o 
  11 -10   3       30.08       31.39      5.12 o 
  12 -10   3      101.02      136.43      9.70 o 
 -10  -9   3        3.76        1.17      7.52 o 
  -9  -9   3      491.33      486.09     15.10 o 
  -8  -9   3       87.06       97.96      6.92 o 
  -7  -9   3        4.38        3.86      3.74 o 
  -6  -9   3      426.83      442.16     12.22 o 
  -5  -9   3      471.52      435.44     11.97 o 
  -4  -9   3       53.73       52.51      3.58 o 
  -3  -9   3      298.02      288.15      6.92 o 
  -2  -9   3      254.98      230.75      6.46 o 
  -1  -9   3      531.08      578.42     10.31 o 
   0  -9   3       93.93       98.51      5.01 o 
   1  -9   3       57.03       66.21      4.02 o 
   2  -9   3       60.17       61.41      3.68 o 
   3  -9   3      296.46      291.99      7.47 o 
   4  -9   3      496.79      483.71     10.17 o 
   5  -9   3      278.01      282.84      6.41 o 
   6  -9   3      442.25      467.42      9.26 o 
   7  -9   3      407.01      385.88      9.10 o 
   8  -9   3      316.22      313.16      8.28 o 
   9  -9   3        1.39       -2.00      4.00 o 
  10  -9   3        4.61        2.66      3.59 o 
  11  -9   3        0.49       -1.73      3.46 o 
  12  -9   3       95.77      110.91      7.35 o 
 -10  -8   3      518.45      587.65     16.43 o 
  -9  -8   3       57.86       42.35      5.09 o 
  -8  -8   3      206.67      197.57      7.58 o 
  -7  -8   3       27.02       32.07      3.82 o 
  -6  -8   3      978.85      961.67     19.53 o 
  -5  -8   3       34.69       33.74      2.69 o 
  -4  -8   3       98.32       80.14      3.87 o 
  -3  -8   3        0.03       -0.82      1.65 o 
  -2  -8   3       76.48       54.01      2.85 o 
  -1  -8   3     1108.17     1038.88     15.22 o 
   0  -8   3      364.55      356.57      7.21 o 
   1  -8   3      496.56      550.62      8.99 o 
   2  -8   3      115.06       90.71      3.71 o 
   3  -8   3      141.54      122.00      3.95 o 
   4  -8   3       59.66       56.78      3.23 o 
   5  -8   3       23.33       19.10      2.36 o 
   6  -8   3      244.71      280.25      6.47 o 
   7  -8   3       58.75       52.94      3.29 o 
   8  -8   3       50.82       51.68      3.64 o 
   9  -8   3       11.78       15.37      3.68 o 
  10  -8   3       67.27       73.26      6.45 o 
  11  -8   3       37.79       34.17      4.88 o 
  12  -8   3       34.33       19.03      4.42 o 
  13  -8   3        0.67        0.84      4.00 o 
 -11  -7   3        8.29        8.60      3.27 o 
 -10  -7   3      706.67      756.60     16.29 o 
  -9  -7   3      266.24      270.90      8.46 o 
  -8  -7   3      181.97      173.29      6.57 o 
  -7  -7   3       42.85       32.66      3.41 o 
  -6  -7   3      402.72      378.82     11.80 o 
  -5  -7   3        1.61       -0.41      1.52 o 
  -4  -7   3     1540.02     1636.63     21.66 o 
  -3  -7   3      327.64      320.35      6.45 o 
  -2  -7   3      227.10      248.25      4.85 o 
  -1  -7   3      548.11      534.00      7.91 o 
   0  -7   3       27.45       15.08      1.68 o 
   1  -7   3      299.07      287.57      5.63 o 
   2  -7   3      492.58      506.56      7.87 o 
   3  -7   3      209.43      225.59      5.00 o 
   4  -7   3      239.88      245.51      6.36 o 
   5  -7   3      493.07      522.33      8.03 o 
   6  -7   3      445.78      436.22      7.18 o 
   7  -7   3       64.78       53.13      2.94 o 
   8  -7   3      190.96      190.22      5.13 o 
   9  -7   3       55.43       51.54      4.15 o 
  10  -7   3      136.84      131.60      6.87 o 
  11  -7   3       15.23       12.03      3.91 o 
  12  -7   3       32.32       37.60      4.92 o 
  13  -7   3        0.00       -1.77      3.53 o 
 -12  -6   3      117.12      131.05      5.90 o 
 -11  -6   3      125.09      134.07      5.75 o 
 -10  -6   3        0.33       -1.20      2.40 o 
  -9  -6   3        6.90        8.19      2.48 o 
  -8  -6   3       61.80       73.48      3.71 o 
  -7  -6   3       22.04       29.04      2.77 o 
  -6  -6   3      492.92      500.62      9.66 o 
  -5  -6   3      510.68      486.20      9.53 o 
  -4  -6   3      557.10      608.93      9.45 o 
  -3  -6   3       36.89       50.44      2.25 o 
  -2  -6   3     1692.10     1707.08     19.24 o 
  -1  -6   3      159.02      156.13      3.77 o 
   0  -6   3      635.56      678.97     10.45 o 
   1  -6   3     1560.22     1511.17     18.52 o 
   2  -6   3       54.86       76.55      2.80 o 
   3  -6   3        0.05       -0.69      1.38 o 
   4  -6   3     1556.27     1642.00     20.16 o 
   5  -6   3        2.55        2.67      1.43 o 
   6  -6   3      753.89      841.31     10.62 o 
   7  -6   3       71.20       79.30      3.02 o 
   8  -6   3      107.43      116.83      3.91 o 
   9  -6   3      250.99      260.17      6.79 o 
  10  -6   3      409.14      404.75     10.29 o 
  11  -6   3        1.73        2.41      3.20 o 
  12  -6   3       10.75       10.08      3.87 o 
  13  -6   3       51.74       40.18      5.30 o 
 -12  -5   3      110.74      115.22      4.99 o 
 -11  -5   3        0.00        1.82      2.13 o 
 -10  -5   3        4.45       -0.98      1.96 o 
  -9  -5   3        0.25       -0.80      2.00 o 
  -8  -5   3        1.11        1.56      1.70 o 
  -7  -5   3       70.33       77.04      2.89 o 
  -6  -5   3      210.76      203.61      4.69 o 
  -5  -5   3      443.49      389.14      7.00 o 
  -4  -5   3       27.13       16.36      2.25 o 
  -3  -5   3       24.89       22.55      1.65 o 
  -2  -5   3      212.96      183.66      3.74 o 
  -1  -5   3     2236.69     2099.44     24.28 o 
   0  -5   3       77.59       27.17      2.71 o 
   1  -5   3     1720.62     1785.66     19.93 o 
   2  -5   3       47.69       61.97      2.36 o 
   3  -5   3      527.23      438.44      7.26 o 
   4  -5   3       42.30       44.33      2.03 o 
   5  -5   3     4253.66     4604.34     48.51 o 
   6  -5   3      916.93     1016.69     13.62 o 
   7  -5   3       48.89       35.23      2.19 o 
   8  -5   3      653.78      670.87      9.53 o 
   9  -5   3      283.08      278.20      7.21 o 
  10  -5   3      394.26      392.80     12.42 o 
  11  -5   3       14.29        7.53      3.12 o 
  12  -5   3       41.20       48.92      6.24 o 
  13  -5   3      114.80      132.18      8.07 o 
 -13  -4   3        0.91        4.38      2.94 o 
 -12  -4   3      138.09      145.51      5.07 o 
 -11  -4   3      115.37      121.07      4.44 o 
 -10  -4   3      496.50      525.36     10.93 o 
  -9  -4   3      653.15      657.82     11.09 o 
  -8  -4   3       19.18       12.45      1.59 o 
  -7  -4   3        3.36        2.12      1.15 o 
  -6  -4   3      109.40      102.27      2.88 o 
  -5  -4   3      753.11      780.43     10.37 o 
  -4  -4   3      262.51      224.88      4.09 o 
  -3  -4   3        1.54        8.65      1.10 o 
  -2  -4   3       56.46       32.49      1.49 o 
  -1  -4   3      358.22      354.35      5.42 o 
   0  -4   3     1069.96     1081.72     13.26 o 
   1  -4   3      165.81      118.06      2.59 o 
   2  -4   3     3208.54     3038.30     30.52 o 
   3  -4   3      228.37      289.99      4.96 o 
   4  -4   3      382.50      429.08      6.28 o 
   5  -4   3     1930.47     2069.78     22.98 o 
   6  -4   3       99.93       86.65      2.91 o 
   7  -4   3       69.28       86.78      3.05 o 
   8  -4   3       10.74       15.01      1.93 o 
   9  -4   3       57.67       77.10      3.68 o 
  10  -4   3       14.67       20.77      3.26 o 
  11  -4   3       31.39       26.50      3.89 o 
  12  -4   3      196.85      202.06      9.25 o 
  13  -4   3      161.74      161.02      8.71 o 
 -13  -3   3       20.41       19.04      2.70 o 
 -12  -3   3        0.69        0.48      1.98 o 
 -11  -3   3      206.36      209.63      5.51 o 
 -10  -3   3       54.98       58.27      4.60 o 
  -9  -3   3      153.03      161.83      4.79 o 
  -8  -3   3     1972.74     2049.35     38.77 o 
  -7  -3   3      246.31      232.02      4.93 o 
  -6  -3   3      716.07      780.02     15.48 o 
  -5  -3   3     2915.25     2911.44     34.34 o 
  -4  -3   3       89.63       87.23      2.01 o 
  -3  -3   3     3842.68     3860.83     44.96 o 
  -2  -3   3      998.68      825.04      9.32 o 
  -1  -3   3     9415.58     9625.53     92.14 o 
   0  -3   3     1444.14     1446.08     15.89 o 
   1  -3   3     7515.68     7476.92     68.94 o 
   2  -3   3     4805.40     4659.71     48.21 o 
   3  -3   3     6197.06     6521.48     66.86 o 
   4  -3   3      585.10      605.15      7.74 o 
   5  -3   3     1061.45     1147.49     12.92 o 
   6  -3   3       95.68      118.32      3.14 o 
   7  -3   3      243.66      295.29      5.83 o 
   8  -3   3       21.90       23.19      1.90 o 
   9  -3   3       65.15       66.80      3.25 o 
  10  -3   3       48.66       38.92      4.43 o 
  11  -3   3      423.02      419.76     10.25 o 
  12  -3   3        0.23       -1.65      3.30 o 
  13  -3   3       88.98       76.53      7.21 o 
 -14  -2   3        8.91       12.30      4.42 o 
 -13  -2   3       17.80       11.83      2.80 o 
 -12  -2   3        5.19        8.76      1.65 o 
 -11  -2   3       46.92       52.39      2.86 o 
 -10  -2   3       81.35       75.53      2.89 o 
  -9  -2   3      171.08      198.98      6.43 o 
  -8  -2   3        0.03       -0.84      1.69 o 
  -7  -2   3       29.68       27.97      1.34 o 
  -6  -2   3      100.33       93.79      2.34 o 
  -5  -2   3     2095.15     2085.10     29.48 o 
  -4  -2   3    10679.84    10648.71    144.66 o 
  -3  -2   3      971.86      866.19      9.50 o 
  -2  -2   3       97.11      173.36      2.25 o 
  -1  -2   3       28.96       -0.37      0.74 o 
   0  -2   3     1852.17     1801.07     16.79 o 
   1  -2   3      147.47       95.04      1.95 o 
   2  -2   3      240.97      244.00      4.57 o 
   3  -2   3     6977.07     7317.71     78.83 o 
   4  -2   3      818.96      845.64     10.86 o 
   5  -2   3      165.25      230.09      4.32 o 
   6  -2   3       43.79       49.94      2.52 o 
   7  -2   3      138.07      126.61      3.69 o 
   8  -2   3       23.95       30.56      2.49 o 
   9  -2   3      213.04      228.98      8.12 o 
  10  -2   3      499.59      494.74     11.97 o 
  11  -2   3      482.19      530.94     12.97 o 
  12  -2   3      165.48      172.42      6.63 o 
  13  -2   3       12.73       16.44      4.19 o 
 -14  -1   3      124.38      109.32      6.33 o 
 -13  -1   3        2.72        5.22      3.16 o 
 -12  -1   3        9.21        9.77      9.41 o 
 -11  -1   3      123.00       94.02     14.55 o 
 -10  -1   3       25.86       24.68      8.47 o 
  -9  -1   3       17.42       21.79      8.54 o 
  -8  -1   3       92.90      112.47     12.45 o 
  -7  -1   3       54.87       89.46     10.64 o 
  -6  -1   3      768.53      763.29     33.37 o 
  -5  -1   3      120.00      100.46      9.48 o 
  -4  -1   3      253.83      216.26      4.40 o 
  -3  -1   3       98.08      109.66      1.89 o 
  -2  -1   3      679.95      744.06      8.79 o 
  -1  -1   3     1543.40     1704.75     16.24 o 
   0  -1   3     1784.04     1754.98     18.66 o 
   1  -1   3     1839.43     1746.27     17.76 o 
   2  -1   3      758.69      585.89      7.30 o 
   3  -1   3    14390.91    14459.54    153.89 o 
   4  -1   3      167.31      181.32      3.63 o 
   5  -1   3      802.34      700.61     11.83 o 
   6  -1   3     7558.09     7652.67     88.68 o 
   7  -1   3      193.91      175.55      4.32 o 
   8  -1   3       85.86       84.28      3.70 o 
   9  -1   3      203.94      209.00      7.01 o 
  10  -1   3        1.77       -0.19      2.57 o 
  11  -1   3        0.36        4.29      2.90 o 
  12  -1   3      178.82      194.01     10.50 o 
  13  -1   3       63.60       67.33      7.53 o 
 -14   0   3      150.35      134.67      6.91 o 
 -13   0   3       85.95       71.02      5.54 o 
 -12   0   3      330.35      266.49     23.45 o 
 -11   0   3        9.83       13.46      9.05 o 
 -10   0   3      378.37      366.59     24.39 o 
  -9   0   3       48.33       57.68     10.49 o 
  -8   0   3       56.48       55.95      9.70 o 
  -7   0   3     1625.67     1696.02     64.49 o 
  -6   0   3      104.51       76.72      9.05 o 
  -5   0   3       30.34       33.00      2.01 o 
  -4   0   3       43.91       50.73      1.57 o 
  -3   0   3     2543.39     2586.48     24.37 o 
  -2   0   3       26.94       43.19      1.00 o 
  -1   0   3     9497.98     9281.20     84.23 o 
   0   0   3      177.72      153.18      2.82 o 
   1   0   3     2051.92     1715.33     18.48 o 
   2   0   3     2931.84     2594.86     29.11 o 
   3   0   3     1469.20     1512.74     17.71 o 
   4   0   3      533.35      520.35      7.35 o 
   5   0   3      779.99      849.67     11.85 o 
   6   0   3       58.35       60.57      2.59 o 
   7   0   3     1398.98     1401.35     22.99 o 
   8   0   3       16.85       19.16      1.93 o 
   9   0   3     1139.97     1058.49     20.29 o 
  10   0   3      357.17      340.74      9.60 o 
  11   0   3       33.94       42.63      4.16 o 
  12   0   3       84.98       70.32      7.25 o 
  13   0   3        9.41        8.69      6.95 o 
 -14   1   3       31.19       31.35      3.05 o 
 -13   1   3       48.67       47.39      4.40 o 
 -12   1   3       33.95       32.48      3.31 o 
 -11   1   3       99.42      124.66      5.48 o 
 -10   1   3       19.25       23.55      2.34 o 
  -9   1   3       32.14       28.62      1.81 o 
  -8   1   3      124.28      143.79      3.26 o 
  -7   1   3     2532.66     2618.78     36.91 o 
  -6   1   3      237.74      202.84      3.95 o 
  -5   1   3      993.03      984.35     14.65 o 
  -4   1   3      871.12     1013.66     11.07 o 
  -3   1   3    13415.12    14166.02    151.53 o 
  -2   1   3     1076.62     1084.62     10.65 o 
  -1   1   3     5879.71     5724.67     55.22 o 
   0   1   3      461.99      545.44      6.44 o 
   1   1   3    26814.96    27333.25    273.44 o 
   2   1   3     6823.56     6361.91     73.56 o 
   3   1   3      170.71      129.68      3.29 o 
   4   1   3      140.24      147.87      3.62 o 
   5   1   3      203.10      233.92      5.36 o 
   6   1   3      371.33      359.69      7.06 o 
   7   1   3       71.33       80.68      3.54 o 
   8   1   3      374.74      354.85      7.24 o 
   9   1   3      221.05      247.74     11.75 o 
  10   1   3      285.35      281.64     10.15 o 
  11   1   3        8.36       11.29      3.82 o 
  12   1   3        0.00       -1.73      4.32 o 
  13   1   3        9.89       13.11      5.43 o 
 -14   2   3       12.56       18.60      2.31 o 
 -13   2   3       10.52        9.33      1.95 o 
 -12   2   3        6.53        5.24      1.55 o 
 -11   2   3      261.61      263.14      5.17 o 
 -10   2   3       13.46       19.34      1.57 o 
  -9   2   3       21.85       20.47      1.53 o 
  -8   2   3     1201.36     1305.56     22.88 o 
  -7   2   3     4294.60     4764.93     60.16 o 
  -6   2   3      507.21      593.98      8.08 o 
  -5   2   3     5126.93     5363.58     54.63 o 
  -4   2   3      164.73      217.62      4.08 o 
  -3   2   3     1844.88     1728.86     17.51 o 
  -2   2   3     2232.26     2111.21     21.24 o 
  -1   2   3     1174.17     1199.65     13.51 o 
   0   2   3      106.85       49.90      1.90 o 
   1   2   3    26740.13    28147.08    281.73 o 
   2   2   3     4856.06     4598.83     50.46 o 
   3   2   3        1.86        4.91      1.31 o 
   4   2   3       24.70       25.85      1.79 o 
   5   2   3     3198.99     3323.10     43.47 o 
   6   2   3      530.46      525.72      9.35 o 
   7   2   3       14.64       19.00      2.18 o 
   8   2   3      564.10      539.93     11.15 o 
   9   2   3      158.00      141.06      7.18 o 
  10   2   3       30.16       29.86      4.44 o 
  11   2   3       24.26       13.67      5.07 o 
  12   2   3        0.79        4.91      4.38 o 
 -14   3   3       29.77       25.69      2.75 o 
 -13   3   3       65.79       67.73      4.59 o 
 -12   3   3       42.68       49.19      3.45 o 
 -11   3   3      144.14      137.76      4.61 o 
 -10   3   3       15.52       13.79      2.11 o 
  -9   3   3      133.48      136.17      3.95 o 
  -8   3   3       37.63       40.28      3.97 o 
  -7   3   3        3.18        2.25      1.14 o 
  -6   3   3       51.00       48.28      1.61 o 
  -5   3   3     1686.17     2181.59     26.57 o 
  -4   3   3       16.11        2.80      1.19 o 
  -3   3   3      206.43      162.08      3.23 o 
  -2   3   3     4398.33     4222.50     46.31 o 
  -1   3   3      347.39      339.45      8.33 o 
   0   3   3     2670.53     2553.96     26.01 o 
   1   3   3     3527.22     3331.11     37.32 o 
   2   3   3     1561.50     1244.28     15.46 o 
   3   3   3     7603.52     7377.68     80.14 o 
   4   3   3       60.95       71.35      2.72 o 
   5   3   3      118.79      114.57      3.71 o 
   6   3   3      134.98       99.60      3.52 o 
   7   3   3      102.86      111.95      5.16 o 
   8   3   3      473.57      475.78     11.77 o 
   9   3   3      227.41      224.06      7.96 o 
  10   3   3        1.62        3.55      2.98 o 
  11   3   3        1.12        6.29      3.65 o 
  12   3   3        0.98        1.64      3.80 o 
 -14   4   3       12.36       10.02      3.18 o 
 -13   4   3      104.68       98.40      4.39 o 
 -12   4   3        9.23       10.16      2.52 o 
 -11   4   3       76.45       90.98      3.63 o 
 -10   4   3        0.12       -0.77      1.54 o 
  -9   4   3      992.61      974.67     13.91 o 
  -8   4   3      211.25      205.20      4.82 o 
  -7   4   3     1245.97     1340.65     15.31 o 
  -6   4   3      125.85      138.10      3.91 o 
  -5   4   3      310.85      382.57      6.10 o 
  -4   4   3     1633.74     1521.19     18.09 o 
  -3   4   3      719.20      763.89     10.15 o 
  -2   4   3     4268.80     4236.00     50.21 o 
  -1   4   3       31.38       25.42      1.60 o 
   0   4   3      275.33      252.39      5.07 o 
   1   4   3       21.64       15.77      1.84 o 
   2   4   3      101.19       81.53      2.92 o 
   3   4   3     1365.30     1564.63     21.78 o 
   4   4   3     1732.27     1762.89     21.53 o 
   5   4   3        3.25        0.43      1.60 o 
   6   4   3        8.29        4.27      2.44 o 
   7   4   3        1.02       -0.73      1.77 o 
   8   4   3       28.30       18.79      4.36 o 
   9   4   3      151.36      154.79      6.91 o 
  10   4   3       56.11       59.63      5.87 o 
  11   4   3       31.45       30.14     11.03 o 
 -14   5   3      104.74      101.83      4.95 o 
 -13   5   3        2.24        3.88      2.57 o 
 -12   5   3        0.41       -1.09      2.19 o 
 -11   5   3       85.69       88.48      4.34 o 
 -10   5   3        0.59       -0.14      1.88 o 
  -9   5   3      346.13      350.77      8.50 o 
  -8   5   3       47.85       49.17      3.20 o 
  -7   5   3       10.66        8.27      1.46 o 
  -6   5   3      138.19      110.22      4.04 o 
  -5   5   3     1536.07     1586.38     19.50 o 
  -4   5   3     1136.60     1218.82     15.38 o 
  -3   5   3      242.39      197.60      4.32 o 
  -2   5   3     4804.63     4987.57     59.59 o 
  -1   5   3      209.77      243.17      4.97 o 
   0   5   3        6.40        6.18      1.58 o 
   1   5   3      226.32      217.70      5.55 o 
   2   5   3      417.10      417.63      7.69 o 
   3   5   3      453.44      463.99      7.87 o 
   4   5   3      613.52      562.03      9.74 o 
   5   5   3      149.34      168.35      6.69 o 
   6   5   3       17.39        8.60      2.19 o 
   7   5   3       97.95       88.00      5.76 o 
   8   5   3       44.70       48.57      9.30 o 
   9   5   3        3.89        7.85      4.10 o 
  10   5   3       92.28       89.52      6.98 o 
  11   5   3       59.56       75.32      6.78 o 
 -14   6   3        3.46       -1.44      2.87 o 
 -13   6   3       14.26       11.16      3.60 o 
 -12   6   3        0.43        2.22      2.46 o 
 -11   6   3       14.12        9.14      2.75 o 
 -10   6   3      445.35      436.81     10.19 o 
  -9   6   3        3.87        1.56      2.12 o 
  -8   6   3       93.00       86.49      3.79 o 
  -7   6   3      201.91      197.17      4.98 o 
  -6   6   3      745.33      669.43     10.06 o 
  -5   6   3        2.26        3.01      1.69 o 
  -4   6   3       90.61       99.99      3.25 o 
  -3   6   3       34.92       33.77      2.29 o 
  -2   6   3      447.07      398.19      9.35 o 
  -1   6   3      415.80      415.70      7.69 o 
   0   6   3       33.29       25.89      2.29 o 
   1   6   3     1177.49     1162.87     17.97 o 
   2   6   3      505.54      492.86      8.97 o 
   3   6   3      347.73      365.45      8.38 o 
   4   6   3      147.86      143.57      5.09 o 
   5   6   3       11.77       15.51      2.42 o 
   6   6   3       65.22       47.99      4.03 o 
   7   6   3       68.41       75.40      6.21 o 
   8   6   3       35.54       38.53      5.19 o 
   9   6   3       10.93       12.47      4.45 o 
  10   6   3       84.39       67.58      6.60 o 
 -13   7   3       36.37       34.21      4.63 o 
 -12   7   3      250.13      241.96      9.08 o 
 -11   7   3      273.22      250.28      7.98 o 
 -10   7   3      106.60      100.67      5.27 o 
  -9   7   3       15.23       10.23      3.01 o 
  -8   7   3       73.32       82.02      4.00 o 
  -7   7   3      210.46      242.28      5.63 o 
  -6   7   3       80.07       85.15      4.21 o 
  -5   7   3      467.53      463.86      8.00 o 
  -4   7   3      162.83      159.30      4.68 o 
  -3   7   3      952.04      830.90     18.35 o 
  -2   7   3       45.07       54.73      3.03 o 
  -1   7   3        2.28        4.94      2.24 o 
   0   7   3       72.42       71.71      3.59 o 
   1   7   3      133.41      162.15      5.43 o 
   2   7   3        2.38       -0.90      1.80 o 
   3   7   3       22.09       25.91      2.74 o 
   4   7   3      168.38      204.95      7.70 o 
   5   7   3      461.60      472.57     13.42 o 
   6   7   3       78.07       73.19      6.37 o 
   7   7   3        0.56       -2.27      4.54 o 
   8   7   3        7.08        4.99      3.92 o 
   9   7   3        3.52        5.81      4.78 o 
  10   7   3        4.31        3.20      4.84 o 
 -13   8   3      474.20      501.35     18.93 o 
 -12   8   3      173.18      159.64      7.94 o 
 -11   8   3      104.55      111.42      6.75 o 
 -10   8   3      212.44      192.78      9.09 o 
  -9   8   3      374.79      402.64     12.06 o 
  -8   8   3     4512.02     4476.59     59.38 o 
  -7   8   3     3594.03     3597.39     45.20 o 
  -6   8   3     2437.38     2466.18     34.62 o 
  -5   8   3       24.92       30.11      2.81 o 
  -4   8   3      134.81      149.48      4.87 o 
  -3   8   3      366.53      355.02      8.31 o 
  -2   8   3       76.16       81.89      4.16 o 
  -1   8   3      794.40      801.67     14.20 o 
   0   8   3      280.09      284.95      7.50 o 
   1   8   3       28.30       32.18      2.91 o 
   2   8   3      947.14      917.78     14.83 o 
   3   8   3      219.03      230.57      7.55 o 
   4   8   3      115.44      102.52      5.31 o 
   5   8   3      135.89      142.85      6.94 o 
   6   8   3       57.06       64.24      6.57 o 
   7   8   3       59.41       58.97      6.56 o 
   8   8   3        6.33        9.93      8.75 o 
   9   8   3        0.27        6.14      6.16 o 
 -12   9   3        0.83       -0.52      3.58 o 
 -11   9   3        2.49        1.74      3.67 o 
 -10   9   3        3.04       -0.32      3.46 o 
  -9   9   3       93.57      103.32      6.80 o 
  -8   9   3     5518.94     5632.62     81.28 o 
  -7   9   3      113.29      111.39      5.57 o 
  -6   9   3       10.43       11.76      3.02 o 
  -5   9   3       92.78       83.05      4.48 o 
  -4   9   3       40.79       50.17      3.78 o 
  -3   9   3     1769.10     1701.45     28.41 o 
  -2   9   3      628.08      603.24     12.09 o 
  -1   9   3       30.47       43.01      3.63 o 
   0   9   3      134.18      154.80      5.96 o 
   1   9   3      409.77      400.16      9.57 o 
   2   9   3        1.22        0.13      2.49 o 
   3   9   3       26.55       27.78      3.82 o 
   4   9   3        1.32        5.08      5.25 o 
   5   9   3        0.26       -2.17      4.33 o 
   6   9   3       61.82       46.45      6.42 o 
   7   9   3       22.45        5.21      4.69 o 
   8   9   3        1.09       -2.11      4.23 o 
 -12  10   3        0.28       -1.74      3.49 o 
 -11  10   3        9.42       10.16      4.18 o 
 -10  10   3       33.35       38.05      5.52 o 
  -9  10   3      356.48      333.31     11.81 o 
  -8  10   3      328.95      330.42     11.54 o 
  -7  10   3      291.06      294.54      9.32 o 
  -6  10   3      323.36      354.74     10.02 o 
  -5  10   3      240.69      204.72      7.69 o 
  -4  10   3      202.59      193.20      8.62 o 
  -3  10   3        2.16        1.56      2.77 o 
  -2  10   3        3.81        9.46      2.82 o 
  -1  10   3       12.69       16.34      3.16 o 
   0  10   3       39.30       30.74      4.18 o 
   1  10   3       86.69      103.09      5.88 o 
   2  10   3      268.93      294.16      9.43 o 
   3  10   3      107.92      116.23      6.96 o 
   4  10   3        6.81        3.08      3.42 o 
   5  10   3       32.95       43.79      8.75 o 
   6  10   3       28.98       28.55      6.19 o 
   7  10   3        0.31        5.59      5.12 o 
 -11  11   3        7.89        5.49      4.35 o 
 -10  11   3       49.98       42.77      8.96 o 
  -9  11   3        3.58        8.94      4.08 o 
  -8  11   3      103.44      103.36      7.43 o 
  -7  11   3        1.60       -1.77      3.60 o 
  -6  11   3      197.18      196.39      7.87 o 
  -5  11   3        6.02       -1.42      2.83 o 
  -4  11   3        0.90        0.42      3.03 o 
  -3  11   3       11.00       13.95      3.54 o 
  -2  11   3      704.57      742.11     18.23 o 
  -1  11   3        1.52        1.40      3.42 o 
   0  11   3       78.56       77.42      5.62 o 
   1  11   3       33.90       45.03      4.79 o 
   2  11   3       15.91       26.57      4.38 o 
   3  11   3        7.66        4.32      3.86 o 
   4  11   3        0.11       -2.12      4.24 o 
   5  11   3        5.01        3.49      4.72 o 
 -10  12   3       19.80       26.25      5.56 o 
  -9  12   3       43.70       48.34      8.73 o 
  -8  12   3        4.64        4.15      4.28 o 
  -7  12   3        9.27       15.18      4.49 o 
  -6  12   3      121.47      125.53      7.80 o 
  -5  12   3        0.10       -1.98      4.87 o 
  -4  12   3      115.09      101.07      7.18 o 
  -3  12   3       58.54       55.85      5.89 o 
  -2  12   3       18.58       24.43      4.81 o 
  -1  12   3       12.65        2.14      5.11 o 
   0  12   3      118.08      124.27      8.02 o 
   1  12   3        0.04       -1.57      4.26 o 
   2  12   3       82.34      115.33      8.95 o 
   3  12   3       48.11       57.79      9.11 o 
   4  12   3        3.42        4.96      6.56 o 
  -8  13   3       11.01        2.17      4.63 o 
  -7  13   3       25.80       23.85     11.15 o 
  -6  13   3       41.96       48.68      6.93 o 
  -5  13   3       23.29       17.40      6.75 o 
  -4  13   3       15.06        9.85      6.07 o 
  -3  13   3        7.19        3.23      4.24 o 
  -2  13   3       68.79       84.95      7.32 o 
  -1  13   3        4.02        9.02      4.51 o 
   0  13   3       85.63       98.86     10.98 o 
   1  13   3        0.27        7.60      5.11 o 
   2  13   3       11.37        6.15      8.67 o 
  -5  14   3        9.19        7.59      5.35 o 
  -4  14   3       12.14       11.45      5.70 o 
  -3  14   3       74.65       98.53      8.22 o 
  -2  14   3       22.17       23.77      5.54 o 
   0 -15   4      135.10      157.16     10.58 o 
   1 -15   4       17.32       13.53      5.58 o 
   2 -15   4      153.39      156.60     10.62 o 
   3 -15   4        0.30        5.17      4.67 o 
   4 -15   4        3.66       -1.97      3.94 o 
  -3 -14   4       79.48       86.17      8.83 o 
  -2 -14   4      257.02      268.98     14.64 o 
  -1 -14   4        8.41        7.94      4.73 o 
   0 -14   4       12.34        6.37      5.15 o 
   1 -14   4        0.99        1.26      4.26 o 
   2 -14   4      132.49      120.16      8.95 o 
   3 -14   4       66.34       68.25      6.85 o 
   4 -14   4        1.16        2.40      3.93 o 
   5 -14   4       28.83       18.91      5.15 o 
   6 -14   4        0.26       -0.34      4.76 o 
   7 -14   4        1.34       -1.95      7.56 o 
  -5 -13   4       87.94      100.62      8.82 o 
  -4 -13   4       26.67       26.61      7.62 o 
  -3 -13   4       71.39       71.84      7.84 o 
  -2 -13   4      136.87      155.73     10.38 o 
  -1 -13   4       29.73       31.92      4.94 o 
   0 -13   4      785.74      820.71     18.05 o 
   1 -13   4      279.42      279.60     10.93 o 
   2 -13   4        2.94       10.15      4.07 o 
   3 -13   4      104.57      115.83      7.55 o 
   4 -13   4        7.81        1.04      3.69 o 
   5 -13   4       23.91       35.77      5.43 o 
   6 -13   4       70.64       61.61      6.42 o 
   7 -13   4       33.05       24.63      7.08 o 
   8 -13   4        0.11        0.88      5.05 o 
   9 -13   4       22.36        7.33      6.83 o 
  -6 -12   4       18.31       18.91      5.06 o 
  -5 -12   4       24.12       30.66      5.59 o 
  -4 -12   4        7.66       11.00      4.52 o 
  -3 -12   4        2.25       -1.80      3.60 o 
  -2 -12   4       19.09       21.34      4.35 o 
  -1 -12   4      379.98      381.97     10.90 o 
   0 -12   4      971.38      942.62     19.16 o 
   1 -12   4      457.28      459.46     14.63 o 
   2 -12   4        9.96        5.45      3.56 o 
   3 -12   4        1.05       -1.62      3.24 o 
   4 -12   4      383.49      385.96     12.47 o 
   5 -12   4      121.38      112.47      6.61 o 
   6 -12   4        5.68       13.34      3.36 o 
   7 -12   4      379.84      406.10     13.22 o 
   8 -12   4      241.04      232.83     10.20 o 
   9 -12   4       27.22       24.27      6.23 o 
  10 -12   4       91.01       79.23      8.64 o 
  -8 -11   4       25.81       15.85      8.17 o 
  -7 -11   4        6.31        9.35      4.41 o 
  -6 -11   4        0.72       -2.15      5.16 o 
  -5 -11   4        6.64        7.55      4.27 o 
  -4 -11   4      253.48      264.41     11.35 o 
  -3 -11   4      132.04      129.19      6.68 o 
  -2 -11   4       63.72       60.88      7.47 o 
  -1 -11   4      404.70      413.45     10.83 o 
   0 -11   4      119.13      119.41      6.08 o 
   1 -11   4        1.78       -1.34      2.69 o 
   2 -11   4       47.38       47.24      4.15 o 
   3 -11   4      236.53      242.37      7.62 o 
   4 -11   4       87.44       90.96      5.69 o 
   5 -11   4       45.49       54.71      4.16 o 
   6 -11   4       18.55       15.13      3.17 o 
   7 -11   4       67.62       64.10      4.62 o 
   8 -11   4      698.39      711.02     17.97 o 
   9 -11   4      149.94      156.10     10.07 o 
  10 -11   4        0.38       -0.11      4.64 o 
  11 -11   4       42.58       46.46      7.16 o 
  -9 -10   4      105.41      106.76      7.56 o 
  -8 -10   4        0.05       -0.43      3.65 o 
  -7 -10   4       42.49       47.41      5.78 o 
  -6 -10   4       75.27       83.46      8.19 o 
  -5 -10   4      144.96      164.11     13.18 o 
  -4 -10   4        0.57       -1.39      2.85 o 
  -3 -10   4       56.93       54.31      4.66 o 
  -2 -10   4       21.01       16.78      3.40 o 
  -1 -10   4      400.28      375.90      8.96 o 
   0 -10   4        2.99       -0.95      1.90 o 
   1 -10   4        0.59       -1.04      2.08 o 
   2 -10   4        4.65        7.91      2.59 o 
   3 -10   4       41.97       47.37      3.85 o 
   4 -10   4       39.60       34.96      3.54 o 
   5 -10   4      132.11      119.53      5.39 o 
   6 -10   4        7.75        7.79      2.72 o 
   7 -10   4       56.72       47.45      3.95 o 
   8 -10   4       67.38       47.97      4.41 o 
   9 -10   4        0.04       -1.66      3.33 o 
  10 -10   4       25.42       29.53      5.77 o 
  11 -10   4        0.86        6.85      4.69 o 
 -10  -9   4       20.25       19.55      4.70 o 
  -9  -9   4      188.60      205.30     13.52 o 
  -8  -9   4        0.17       -0.38      3.39 o 
  -7  -9   4       43.78       44.53      5.29 o 
  -6  -9   4     2199.91     2255.28     39.65 o 
  -5  -9   4       43.09       40.21      4.62 o 
  -4  -9   4        6.37        9.49      2.42 o 
  -3  -9   4      663.21      671.64     14.19 o 
  -2  -9   4        4.86        9.06      2.27 o 
  -1  -9   4      106.76      119.25      5.18 o 
   0  -9   4     1118.35     1068.72     15.02 o 
   1  -9   4       38.31       42.24      2.91 o 
   2  -9   4      529.79      527.37      9.81 o 
   3  -9   4      257.41      295.82      6.96 o 
   4  -9   4       79.93       90.20      4.11 o 
   5  -9   4      839.75      862.69     12.27 o 
   6  -9   4      186.77      176.54      5.95 o 
   7  -9   4        6.84        0.52      2.36 o 
   8  -9   4      380.54      389.71     10.15 o 
   9  -9   4        1.14        0.13      3.18 o 
  10  -9   4       80.43       86.60      6.35 o 
  11  -9   4      103.51       92.46      8.03 o 
  12  -9   4        1.12        3.24      4.50 o 
 -11  -8   4      106.27      106.82      6.83 o 
 -10  -8   4      219.63      226.31      9.51 o 
  -9  -8   4       10.77       19.69      3.58 o 
  -8  -8   4      141.26      151.09      6.55 o 
  -7  -8   4       75.01       85.37      5.12 o 
  -6  -8   4      115.78      135.02      8.59 o 
  -5  -8   4      384.31      352.89      7.22 o 
  -4  -8   4       26.81       39.50      2.74 o 
  -3  -8   4      624.87      632.89      9.96 o 
  -2  -8   4     1783.28     1745.08     21.89 o 
  -1  -8   4       72.12       65.45      3.01 o 
   0  -8   4       38.54       30.22      2.35 o 
   1  -8   4      120.90      126.42      4.06 o 
   2  -8   4      192.71      174.13      5.03 o 
   3  -8   4      803.40      810.08     12.85 o 
   4  -8   4      443.00      494.04      8.43 o 
   5  -8   4      142.04      142.26      4.07 o 
   6  -8   4        3.04        2.44      1.72 o 
   7  -8   4      150.50      162.95      5.17 o 
   8  -8   4       75.86       80.27      4.25 o 
   9  -8   4        7.49        7.42      3.34 o 
  10  -8   4        2.80        2.04      3.35 o 
  11  -8   4      246.78      273.05     10.12 o 
  12  -8   4        2.21        6.33      4.18 o 
 -11  -7   4       10.21        6.83      3.08 o 
 -10  -7   4       49.46       51.79      4.16 o 
  -9  -7   4      155.01      154.73      6.26 o 
  -8  -7   4      219.81      207.04      8.13 o 
  -7  -7   4       43.52       42.89      4.05 o 
  -6  -7   4     1310.00     1283.47     20.87 o 
  -5  -7   4      121.34      109.36      4.10 o 
  -4  -7   4      615.35      628.84      9.41 o 
  -3  -7   4      113.99       94.44      3.23 o 
  -2  -7   4       61.32       58.86      2.63 o 
  -1  -7   4       72.43       73.52      2.91 o 
   0  -7   4       40.60       43.39      2.55 o 
   1  -7   4        8.73       18.49      2.04 o 
   2  -7   4     3462.48     3466.16     42.52 o 
   3  -7   4      483.56      461.30      8.44 o 
   4  -7   4       76.65       69.75      3.88 o 
   5  -7   4      535.16      528.71      8.77 o 
   6  -7   4      240.60      258.88      5.72 o 
   7  -7   4       24.81       30.71      2.52 o 
   8  -7   4      289.51      275.44      9.06 o 
   9  -7   4      116.92      109.68      6.11 o 
  10  -7   4        4.53        6.03      3.31 o 
  11  -7   4       96.09       96.13      6.38 o 
  12  -7   4       46.95       49.26      5.58 o 
  13  -7   4        5.51        4.93      4.88 o 
 -12  -6   4      109.64      108.18      5.10 o 
 -11  -6   4       81.07       73.66      4.27 o 
 -10  -6   4      105.28      111.41      5.82 o 
  -9  -6   4      272.59      277.17      7.73 o 
  -8  -6   4      274.13      287.24      7.02 o 
  -7  -6   4      232.10      234.78      9.56 o 
  -6  -6   4      373.78      389.31      7.48 o 
  -5  -6   4        0.74        0.23      1.14 o 
  -4  -6   4     3865.70     3947.89     47.17 o 
  -3  -6   4      461.55      526.05      8.52 o 
  -2  -6   4       89.53       60.86      2.44 o 
  -1  -6   4      101.99       66.35      2.58 o 
   0  -6   4      241.78      241.09      8.92 o 
   1  -6   4      241.92      239.78      5.28 o 
   2  -6   4      312.89      329.51      6.03 o 
   3  -6   4     1765.47     1715.37     20.91 o 
   4  -6   4      426.92      358.31      9.65 o 
   5  -6   4       35.84       38.50      2.35 o 
   6  -6   4        0.66        1.18      1.49 o 
   7  -6   4       41.01       51.73      2.85 o 
   8  -6   4        8.80       11.82      1.97 o 
   9  -6   4      168.21      181.31      6.12 o 
  10  -6   4      440.67      461.79     12.68 o 
  11  -6   4        8.01        5.32      5.28 o 
  12  -6   4       50.23       49.23      6.23 o 
  13  -6   4       27.21       46.82      6.25 o 
 -12  -5   4       37.65       35.98      3.10 o 
 -11  -5   4       13.55       18.13      2.50 o 
 -10  -5   4       44.92       39.73      2.99 o 
  -9  -5   4      233.26      230.43      5.82 o 
  -8  -5   4      103.91       86.68      3.43 o 
  -7  -5   4       13.65       13.19      1.67 o 
  -6  -5   4      442.55      453.47      7.16 o 
  -5  -5   4      308.49      296.95      4.83 o 
  -4  -5   4     6450.60     7091.00     97.26 o 
  -3  -5   4        0.36       -0.57      1.13 o 
  -2  -5   4       52.45       88.41      2.63 o 
  -1  -5   4      313.47      234.46      4.49 o 
   0  -5   4     3512.51     3505.34     42.18 o 
   1  -5   4      796.12      845.54     11.28 o 
   2  -5   4       84.68       50.21      2.28 o 
   3  -5   4     9378.11     9478.78    109.83 o 
   4  -5   4      458.47      548.56      7.86 o 
   5  -5   4      568.36      620.13      8.80 o 
   6  -5   4      306.55      305.49      5.61 o 
   7  -5   4      269.01      256.15      5.56 o 
   8  -5   4      223.40      214.46      5.90 o 
   9  -5   4       22.13       27.63      3.38 o 
  10  -5   4      109.69      138.96      6.70 o 
  11  -5   4       39.87       51.18     10.85 o 
  12  -5   4      322.85      322.12     12.43 o 
  13  -5   4       69.76       56.46      6.49 o 
 -13  -4   4        1.51       -0.93      1.85 o 
 -12  -4   4        7.78        5.78      2.02 o 
 -11  -4   4        5.53        2.99      1.96 o 
 -10  -4   4      311.53      298.14      6.92 o 
  -9  -4   4        2.85        6.35      1.53 o 
  -8  -4   4     2041.37     2203.64     40.34 o 
  -7  -4   4      303.60      274.58      6.41 o 
  -6  -4   4      642.13      696.56      9.71 o 
  -5  -4   4        0.33        5.14      1.04 o 
  -4  -4   4     3476.21     3547.93     37.06 o 
  -3  -4   4      224.42      237.92      4.11 o 
  -2  -4   4     3107.55     2967.26     33.04 o 
  -1  -4   4      125.44      104.90      2.69 o 
   0  -4   4     4553.41     4663.97     51.24 o 
   1  -4   4      478.29      504.59      6.72 o 
   2  -4   4       77.49      124.60      3.06 o 
   3  -4   4      204.64      284.68      5.69 o 
   4  -4   4      256.93      339.38      6.01 o 
   5  -4   4       55.65       53.74      2.29 o 
   6  -4   4       53.42       72.19      4.58 o 
   7  -4   4     1727.21     1825.41     24.10 o 
   8  -4   4        0.90       -0.85      1.71 o 
   9  -4   4        3.11        1.22      2.64 o 
  10  -4   4       64.39       67.61      5.04 o 
  11  -4   4      235.27      251.43     10.59 o 
  12  -4   4      356.31      343.38     12.58 o 
  13  -4   4        0.10       -1.89      3.79 o 
 -13  -3   4        2.83        5.28      3.47 o 
 -12  -3   4       60.23       64.35      3.48 o 
 -11  -3   4       41.01       44.92      2.76 o 
 -10  -3   4      427.21      466.85      9.67 o 
  -9  -3   4       79.85       92.26      3.90 o 
  -8  -3   4      135.51      126.42      3.95 o 
  -7  -3   4      440.28      515.97      8.84 o 
  -6  -3   4      265.12      246.15      7.81 o 
  -5  -3   4       46.88       65.85      1.91 o 
  -4  -3   4     3564.44     3553.25     36.61 o 
  -3  -3   4     2955.32     2999.34     35.42 o 
  -2  -3   4      604.43      672.42      8.10 o 
  -1  -3   4       69.32       58.30      1.77 o 
   0  -3   4     1287.47     1329.91     13.59 o 
   1  -3   4     2356.54     2556.38     25.95 o 
   2  -3   4      833.19      905.41     10.48 o 
   3  -3   4     2004.24     2013.44     23.69 o 
   4  -3   4      905.14      899.75     11.31 o 
   5  -3   4     1261.00     1293.98     16.26 o 
   6  -3   4      278.42      265.18      5.69 o 
   7  -3   4      943.71      941.69     13.80 o 
   8  -3   4       22.33       32.55      2.60 o 
   9  -3   4       31.91       37.06      3.55 o 
  10  -3   4      107.75      113.05      5.55 o 
  11  -3   4     1306.89     1382.53     27.03 o 
  12  -3   4      359.45      340.79     11.02 o 
  13  -3   4       15.40       13.48      4.66 o 
 -12  -2   4        0.66       -2.97      7.82 o 
 -11  -2   4        4.11       10.49      9.19 o 
 -10  -2   4        5.79        6.59      6.51 o 
  -9  -2   4        1.51       -2.90      5.79 o 
  -8  -2   4      318.92      313.19     10.61 o 
  -7  -2   4       35.55       39.41      2.38 o 
  -6  -2   4      522.12      563.65      9.03 o 
  -5  -2   4       75.26       66.41      2.96 o 
  -4  -2   4      613.92      624.16      7.67 o 
  -3  -2   4     2995.64     3049.95     35.96 o 
  -2  -2   4      524.34      681.55     10.80 o 
  -1  -2   4     1054.68      945.61     10.27 o 
   0  -2   4      539.77      510.33      5.99 o 
   1  -2   4     4084.80     3861.71     38.14 o 
   2  -2   4     3857.14     3914.91     40.71 o 
   3  -2   4      168.15      222.42      4.49 o 
   4  -2   4     1395.86     1349.72     16.60 o 
   5  -2   4       70.74       71.38      3.07 o 
   6  -2   4     1472.76     1640.00     21.99 o 
   7  -2   4      145.58      188.74      4.82 o 
   8  -2   4      217.48      217.04      5.34 o 
   9  -2   4        0.25       -1.27      2.55 o 
  10  -2   4      132.58      118.52      6.03 o 
  11  -2   4     1189.35     1172.27     26.99 o 
  12  -2   4       10.85       10.45      4.59 o 
  13  -2   4      123.43       96.50      6.61 o 
 -14  -1   4        0.26       -0.65      9.34 o 
 -13  -1   4       14.19        8.32      9.77 o 
 -12  -1   4        1.62       13.32      9.70 o 
 -11  -1   4       21.83       18.89      9.63 o 
 -10  -1   4      235.07      224.73     19.47 o 
  -9  -1   4       22.19       15.92      7.82 o 
  -8  -1   4      289.90      217.78     16.94 o 
  -7  -1   4      801.16      732.89     33.80 o 
  -6  -1   4      611.58      675.19     17.02 o 
  -5  -1   4      701.64      755.90     11.55 o 
  -4  -1   4        4.11        7.73      2.04 o 
  -3  -1   4     2553.12     2368.00     24.82 o 
  -2  -1   4      151.13      180.68      3.94 o 
  -1  -1   4        0.90       -0.35      0.70 o 
   0  -1   4     7345.94     6779.32     69.05 o 
   1  -1   4      364.96      315.90      4.76 o 
   2  -1   4     1615.62     1929.80     22.28 o 
   3  -1   4     2259.83     2008.06     23.32 o 
   4  -1   4     1566.61     1584.31     19.03 o 
   5  -1   4      194.42      218.39      4.53 o 
   6  -1   4     1299.49     1241.21     16.94 o 
   7  -1   4       28.90       24.36      2.18 o 
   8  -1   4      229.79      216.39      5.34 o 
   9  -1   4     1173.82     1223.15     23.36 o 
  10  -1   4       85.53       89.05      5.41 o 
  11  -1   4       11.19        7.10      7.62 o 
  12  -1   4      294.13      261.89     17.85 o 
  13  -1   4      214.12      203.40     10.79 o 
 -14   0   4        6.10       17.59     11.73 o 
 -13   0   4       24.30       33.73     12.38 o 
 -12   0   4        3.80        8.18      8.83 o 
 -11   0   4      116.83      103.14     14.91 o 
 -10   0   4      195.36      200.85     18.46 o 
  -9   0   4      158.77      138.02     14.62 o 
  -8   0   4       20.99       28.01      7.60 o 
  -7   0   4      265.07      260.28      6.62 o 
  -6   0   4     1015.81     1111.16     16.36 o 
  -5   0   4     2454.75     2712.37     38.06 o 
  -4   0   4      318.11      354.75      4.73 o 
  -3   0   4     5047.77     5277.85     60.93 o 
  -2   0   4     3335.04     3357.48     31.37 o 
  -1   0   4      627.10      644.73      7.39 o 
   0   0   4      694.33      551.89      9.73 o 
   1   0   4     3323.36     3369.66     37.59 o 
   2   0   4     1415.60     1212.85     15.85 o 
   3   0   4      177.08       91.41      4.42 o 
   4   0   4       51.08       60.38      2.56 o 
   5   0   4      858.28      862.02     12.43 o 
   6   0   4      154.33      154.03      4.28 o 
   7   0   4       14.93       18.93      2.06 o 
   8   0   4      814.01      757.86     13.25 o 
   9   0   4       33.55       36.69      3.92 o 
  10   0   4      322.55      308.59     11.07 o 
  11   0   4       78.81       90.67     13.72 o 
  12   0   4      214.78      193.10     11.47 o 
  13   0   4        1.36       -2.45      4.91 o 
 -14   1   4      170.29      169.99     15.81 o 
 -13   1   4      230.58      219.09     23.16 o 
 -12   1   4       70.71       63.69      4.53 o 
 -11   1   4      318.66      294.16      7.75 o 
 -10   1   4       15.42       18.66      2.56 o 
  -9   1   4      102.75       90.52      2.66 o 
  -8   1   4      422.47      432.10      7.42 o 
  -7   1   4      473.27      535.29      8.85 o 
  -6   1   4      217.96      179.36      4.60 o 
  -5   1   4      323.99      315.96      4.41 o 
  -4   1   4      187.11      221.40      3.58 o 
  -3   1   4     1340.55     1350.53     14.63 o 
  -2   1   4     8772.64     9224.25     98.57 o 
  -1   1   4     1108.29     1082.58     13.36 o 
   0   1   4     1860.30     1820.39     18.86 o 
   1   1   4     1431.27     1488.34     16.78 o 
   2   1   4      188.55      193.28      4.60 o 
   3   1   4      241.06      196.81      4.48 o 
   4   1   4        0.73        5.58      1.55 o 
   5   1   4       29.04       21.23      2.24 o 
   6   1   4       39.47       54.46      4.50 o 
   7   1   4      122.47      145.85      4.71 o 
   8   1   4       11.48       11.57      2.28 o 
   9   1   4        0.69        2.45      3.19 o 
  10   1   4       35.86       44.64      5.26 o 
  11   1   4      115.49       96.70      8.35 o 
  12   1   4        0.93       -2.34      4.69 o 
 -14   2   4       20.98       13.40      2.78 o 
 -13   2   4      445.83      437.29     11.08 o 
 -12   2   4      137.57      133.36      4.11 o 
 -11   2   4       65.13       58.57      3.46 o 
 -10   2   4       34.56       42.53      2.29 o 
  -9   2   4     1375.11     1420.37     23.14 o 
  -8   2   4      254.19      231.33      4.09 o 
  -7   2   4     2887.65     2898.96     34.48 o 
  -6   2   4      299.88      383.22      5.47 o 
  -5   2   4       71.87       68.17      2.37 o 
  -4   2   4    11193.45    11668.95    124.11 o 
  -3   2   4      184.44      184.39      3.39 o 
  -2   2   4     1851.36     1617.01     18.82 o 
  -1   2   4      247.04      208.58      3.97 o 
   0   2   4     3316.02     3433.56     34.35 o 
   1   2   4      492.86      552.65      7.54 o 
   2   2   4       12.45       16.62      1.66 o 
   3   2   4       78.92      134.63      3.68 o 
   4   2   4     3939.55     3962.77     44.55 o 
   5   2   4       85.30       70.79      3.07 o 
   6   2   4      342.68      370.08      7.80 o 
   7   2   4        1.06        1.07      1.92 o 
   8   2   4       58.74       61.91      5.29 o 
   9   2   4       11.55       13.33      3.96 o 
  10   2   4       91.68       94.95      8.23 o 
  11   2   4        8.33       14.09      5.31 o 
  12   2   4       19.82       15.70      4.69 o 
 -14   3   4       53.99       48.78      3.12 o 
 -13   3   4       12.62        3.82      2.28 o 
 -12   3   4        8.06        4.51      1.74 o 
 -11   3   4        8.23       12.41      1.78 o 
 -10   3   4      571.19      531.65      9.04 o 
  -9   3   4      403.71      457.08      7.31 o 
  -8   3   4      145.99      175.87      3.92 o 
  -7   3   4      268.61      237.19      4.26 o 
  -6   3   4     6516.57     7112.75     72.47 o 
  -5   3   4     4122.10     4239.37     50.00 o 
  -4   3   4     1450.79     1622.14     19.29 o 
  -3   3   4      627.69      607.97      9.22 o 
  -2   3   4       40.09       37.73      2.06 o 
  -1   3   4        5.83       17.53      1.78 o 
   0   3   4      349.98      348.23      5.87 o 
   1   3   4      277.55      287.20      5.32 o 
   2   3   4     4379.81     4586.59     54.65 o 
   3   3   4     3477.61     3314.11     39.91 o 
   4   3   4       87.84       79.82      3.10 o 
   5   3   4      107.28       93.61      3.60 o 
   6   3   4       17.31       20.49      2.32 o 
   7   3   4       54.02       48.77      3.05 o 
   8   3   4        2.79        2.99      2.82 o 
   9   3   4       54.11       53.49      9.57 o 
  10   3   4       11.09        7.49      3.96 o 
  11   3   4       20.27       18.01      4.57 o 
 -14   4   4       45.16       47.69      3.42 o 
 -13   4   4      141.36      146.35      5.24 o 
 -12   4   4        1.79        2.06      2.02 o 
 -11   4   4        0.24        0.32      1.75 o 
 -10   4   4      301.25      304.16      6.66 o 
  -9   4   4       40.04       40.57      2.59 o 
  -8   4   4        0.00        1.77      1.80 o 
  -7   4   4        2.36        0.91      1.14 o 
  -6   4   4     3406.33     3533.22     42.47 o 
  -5   4   4      126.05      162.13      3.76 o 
  -4   4   4      576.49      621.67      8.75 o 
  -3   4   4      979.24     1034.29     14.83 o 
  -2   4   4     4330.61     4304.94     47.91 o 
  -1   4   4     1708.35     1614.30     20.89 o 
   0   4   4      529.79      566.76      9.09 o 
   1   4   4     1369.58     1341.15     18.15 o 
   2   4   4     3703.68     3468.58     65.03 o 
   3   4   4       52.87       49.27      2.81 o 
   4   4   4      545.37      536.29      8.77 o 
   5   4   4       20.73       14.83      3.10 o 
   6   4   4      440.02      445.40      8.68 o 
   7   4   4      365.80      371.14      9.22 o 
   8   4   4       18.70        6.89      5.30 o 
   9   4   4       51.58       57.24      7.57 o 
  10   4   4      137.69      117.12      7.77 o 
  11   4   4        0.70       -1.93      3.85 o 
 -14   5   4        0.60       -1.20      2.43 o 
 -13   5   4       51.07       45.11      3.73 o 
 -12   5   4       60.75       63.35      4.49 o 
 -11   5   4      184.29      190.74      6.17 o 
 -10   5   4       52.73       65.59      3.50 o 
  -9   5   4       19.56       22.97      2.51 o 
  -8   5   4        1.87        3.85      1.37 o 
  -7   5   4        0.02       -0.63      1.27 o 
  -6   5   4      865.79      931.11     12.68 o 
  -5   5   4       27.45       34.75      2.24 o 
  -4   5   4        9.34       17.04      1.73 o 
  -3   5   4     2036.71     2128.32     25.32 o 
  -2   5   4      800.38      921.04     14.49 o 
  -1   5   4       67.78       57.22      3.55 o 
   0   5   4        4.19        3.40      1.57 o 
   1   5   4     1443.20     1446.66     19.76 o 
   2   5   4     2383.71     2476.07     31.48 o 
   3   5   4      143.34      164.32      4.92 o 
   4   5   4       21.61       26.69      2.62 o 
   5   5   4       10.01       11.61      2.32 o 
   6   5   4       18.94       26.23      3.07 o 
   7   5   4        1.14       -1.54      3.26 o 
   8   5   4        0.87       -1.59      3.18 o 
   9   5   4       11.83       17.62      4.68 o 
  10   5   4      268.87      283.48     11.95 o 
 -14   6   4        7.55        5.89      4.11 o 
 -13   6   4       31.83       22.36      4.65 o 
 -12   6   4       21.13       20.65      3.26 o 
 -11   6   4      103.05      124.24      5.39 o 
 -10   6   4        9.24       10.52      2.73 o 
  -9   6   4      288.17      289.37      7.95 o 
  -8   6   4       19.83       21.63      2.12 o 
  -7   6   4     1127.96     1161.87     15.61 o 
  -6   6   4       76.86       63.35      2.91 o 
  -5   6   4      147.90      175.20      5.10 o 
  -4   6   4      550.43      594.99      9.30 o 
  -3   6   4       71.37       66.07      3.08 o 
  -2   6   4       44.31       46.50      4.44 o 
  -1   6   4       18.15       19.63      2.16 o 
   0   6   4      179.38      196.86      5.62 o 
   1   6   4      305.34      272.26      9.38 o 
   2   6   4     1328.30     1345.71     19.20 o 
   3   6   4       69.89       84.15      3.91 o 
   4   6   4      608.63      558.16     11.07 o 
   5   6   4      918.54      878.11     16.67 o 
   6   6   4       28.08       12.55      3.44 o 
   7   6   4       38.40       42.31      5.96 o 
   8   6   4      113.66      136.50      8.32 o 
   9   6   4       86.94       72.90      6.97 o 
  10   6   4       42.67       34.41      5.99 o 
 -13   7   4      105.76      103.59      6.52 o 
 -12   7   4       42.09       41.26      4.70 o 
 -11   7   4      133.24      133.04      6.06 o 
 -10   7   4       27.03       36.33      3.99 o 
  -9   7   4      259.33      237.23      7.73 o 
  -8   7   4       44.74       42.28      3.63 o 
  -7   7   4      923.65      853.74     12.76 o 
  -6   7   4      188.45      169.01      6.73 o 
  -5   7   4      399.84      403.11      8.05 o 
  -4   7   4      796.18      797.47     12.66 o 
  -3   7   4        0.44       -0.81      1.63 o 
  -2   7   4        2.75        1.90      1.62 o 
  -1   7   4      273.88      298.88      7.39 o 
   0   7   4     1511.16     1420.48     21.76 o 
   1   7   4      160.84      160.25      5.83 o 
   2   7   4      167.69      167.64      5.43 o 
   3   7   4        1.20       -0.94      2.14 o 
   4   7   4        9.11        9.09      2.92 o 
   5   7   4      108.54      114.98      6.40 o 
   6   7   4        0.41        0.89      3.73 o 
   7   7   4       12.45       17.86      8.15 o 
   8   7   4       55.70       47.70      7.39 o 
   9   7   4       29.36       32.04      5.93 o 
 -13   8   4       55.19       62.13      5.86 o 
 -12   8   4      315.69      360.23     12.36 o 
 -11   8   4       42.81       38.39      4.85 o 
 -10   8   4      211.80      207.02      8.83 o 
  -9   8   4       63.46       78.84      5.96 o 
  -8   8   4        2.53       -2.72      5.43 o 
  -7   8   4      112.75      114.47      4.75 o 
  -6   8   4       91.43       94.83      4.68 o 
  -5   8   4      819.09      886.71     14.15 o 
  -4   8   4     1302.69     1290.62     22.53 o 
  -3   8   4      705.34      713.50     14.15 o 
  -2   8   4        8.90        9.99      2.58 o 
  -1   8   4      470.54      477.85     10.50 o 
   0   8   4     1224.77     1208.17     19.71 o 
   1   8   4       89.69      105.37      5.40 o 
   2   8   4        6.02        9.38      3.54 o 
   3   8   4        5.96       11.11      3.04 o 
   4   8   4        7.25       10.88      3.13 o 
   5   8   4        0.46        2.37      3.20 o 
   6   8   4       66.52       75.94      7.23 o 
   7   8   4       15.49       23.11      5.44 o 
   8   8   4       23.95       25.90      5.86 o 
 -12   9   4       65.59       84.86      6.65 o 
 -11   9   4       20.92       20.57      4.49 o 
 -10   9   4       11.71        9.02      3.91 o 
  -9   9   4      393.90      433.65     16.87 o 
  -8   9   4      401.59      415.62     16.37 o 
  -7   9   4       15.08        7.66      3.29 o 
  -6   9   4       10.32       13.61      3.33 o 
  -5   9   4     1201.24     1212.36     21.98 o 
  -4   9   4      226.81      188.41     10.38 o 
  -3   9   4      236.00      244.88      8.12 o 
  -2   9   4       94.96      118.08      6.03 o 
  -1   9   4      132.88      130.55      7.34 o 
   0   9   4     1334.04     1314.46     21.61 o 
   1   9   4       15.38       18.87      3.49 o 
   2   9   4       31.61       26.60      3.76 o 
   3   9   4       64.05       55.85      4.86 o 
   4   9   4       16.41       16.43      4.66 o 
   5   9   4       14.22       11.99      4.87 o 
   6   9   4        9.27       15.64      5.17 o 
   7   9   4        0.55        3.03      4.57 o 
 -11  10   4       37.37       40.85      5.55 o 
 -10  10   4        2.32        8.08      4.03 o 
  -9  10   4       30.77       28.41      7.11 o 
  -8  10   4        6.75        6.31      3.80 o 
  -7  10   4      240.31      253.28     13.34 o 
  -6  10   4      547.25      559.63     13.33 o 
  -5  10   4       34.32       33.66      4.17 o 
  -4  10   4      138.79      129.65     10.69 o 
  -3  10   4        0.75       -0.63      2.82 o 
  -2  10   4      269.19      238.87      8.47 o 
  -1  10   4       27.47       20.23      3.78 o 
   0  10   4       85.28       88.29      5.68 o 
   1  10   4       73.58       72.36      5.46 o 
   2  10   4      124.01      135.63      6.89 o 
   3  10   4        1.65        3.06      3.56 o 
   4  10   4        0.75       -1.67      3.55 o 
   5  10   4       63.86       61.63      7.37 o 
   6  10   4        0.46        1.12      5.76 o 
 -10  11   4       65.58       63.21      6.58 o 
  -9  11   4       68.71       65.42      6.54 o 
  -8  11   4        7.05        4.90      4.67 o 
  -7  11   4       51.24       50.37      5.67 o 
  -6  11   4      254.32      257.47     10.06 o 
  -5  11   4      388.15      391.27     11.30 o 
  -4  11   4      153.61      172.08      7.74 o 
  -3  11   4      122.31       99.39      6.86 o 
  -2  11   4        0.19        3.63      4.60 o 
  -1  11   4      143.47      165.50      8.65 o 
   0  11   4       58.72       55.11      6.38 o 
   1  11   4       14.23       13.41      4.46 o 
   2  11   4        4.07        6.73      4.54 o 
   3  11   4        0.03       -1.66      3.60 o 
   4  11   4       41.97       56.13      9.25 o 
   5  11   4        2.86        5.45      5.41 o 
  -9  12   4       46.87       53.98      6.65 o 
  -8  12   4       29.11       26.76      5.62 o 
  -7  12   4       10.00       23.06      6.13 o 
  -6  12   4       54.48       54.20      6.07 o 
  -5  12   4       13.52       14.39      6.44 o 
  -4  12   4      101.70      132.35      9.05 o 
  -3  12   4       16.22        7.98      4.04 o 
  -2  12   4       36.85       34.85      5.45 o 
  -1  12   4       64.24       70.35      7.32 o 
   0  12   4       32.41       30.75      5.16 o 
   1  12   4        3.25        6.86      4.82 o 
   2  12   4       19.53       17.45      9.91 o 
   3  12   4      106.10      134.32     12.65 o 
  -7  13   4        5.30        8.59      6.71 o 
  -6  13   4       34.83       48.48      7.24 o 
  -5  13   4       70.72       93.50      8.66 o 
  -4  13   4       66.42       67.51      7.92 o 
  -3  13   4       45.27       43.89      6.18 o 
  -2  13   4       11.04       12.25      4.83 o 
  -1  13   4       91.38       86.73      7.63 o 
   0  13   4        5.34        1.68      4.97 o 
   1 -15   5       97.47      107.86     14.80 o 
   2 -15   5       20.11       29.74      6.32 o 
   3 -15   5        3.07        1.72      5.68 o 
  -3 -14   5       70.66       91.82      9.06 o 
  -2 -14   5       11.26        5.99      5.57 o 
  -1 -14   5       10.99        7.86      6.26 o 
   0 -14   5       94.90      109.48      8.88 o 
   1 -14   5        8.66       13.33      5.27 o 
   2 -14   5       22.13       21.75      5.25 o 
   3 -14   5       33.20       41.16      5.98 o 
   4 -14   5       20.08       33.42      5.77 o 
   5 -14   5        7.02        5.91      4.48 o 
   6 -14   5       21.32       19.81      6.17 o 
   7 -14   5        2.26       -2.16      4.80 o 
  -5 -13   5        7.70        2.92      4.94 o 
  -4 -13   5       39.81       46.87      7.50 o 
  -3 -13   5       21.17       23.23      6.05 o 
  -2 -13   5      115.07      106.32      8.83 o 
  -1 -13   5        0.24        0.40      3.89 o 
   0 -13   5        2.90        4.54      3.85 o 
   1 -13   5       12.62       17.99      5.29 o 
   2 -13   5       82.39       93.87      8.35 o 
   3 -13   5        7.46        9.01      5.41 o 
   4 -13   5        0.00       -1.73      3.46 o 
   5 -13   5       17.20       15.06      4.61 o 
   6 -13   5       67.81       50.61      7.04 o 
   7 -13   5       39.80       37.00      6.46 o 
   8 -13   5        1.65        5.73      5.00 o 
  -6 -12   5        3.14        7.52      4.66 o 
  -5 -12   5      140.79      128.17      8.84 o 
  -4 -12   5       22.05       26.00      5.47 o 
  -3 -12   5       10.28       16.20      4.92 o 
  -2 -12   5      734.23      773.07     19.91 o 
  -1 -12   5      268.44      262.43      9.11 o 
   0 -12   5      565.55      568.92     13.94 o 
   1 -12   5       49.58       52.83      5.05 o 
   2 -12   5        4.04        1.14      3.27 o 
   3 -12   5       67.52       59.60      5.91 o 
   4 -12   5      527.56      497.51     14.52 o 
   5 -12   5       38.41       57.30      5.96 o 
   6 -12   5      192.81      171.47      8.75 o 
   7 -12   5      117.88       89.80      7.64 o 
   8 -12   5        0.13        6.37      5.44 o 
   9 -12   5        8.10        7.46      5.58 o 
  -8 -11   5       10.99       13.79      4.77 o 
  -7 -11   5       45.12       39.19      5.88 o 
  -6 -11   5        3.10        1.92      3.86 o 
  -5 -11   5       63.93       62.50      7.58 o 
  -4 -11   5       20.16       22.51      5.75 o 
  -3 -11   5       29.63       27.78      4.46 o 
  -2 -11   5      261.93      258.93      9.80 o 
  -1 -11   5       13.69       14.08      3.38 o 
   0 -11   5      426.87      392.35     10.60 o 
   1 -11   5       62.70       47.93      4.70 o 
   2 -11   5       82.80       78.66      5.40 o 
   3 -11   5        0.85       -1.22      2.44 o 
   4 -11   5      564.27      533.34     13.18 o 
   5 -11   5        9.06       12.25      2.95 o 
   6 -11   5      241.80      231.21      8.53 o 
   7 -11   5       84.47       83.93      5.92 o 
   8 -11   5       38.90       42.94     10.01 o 
   9 -11   5       21.35       13.29      5.46 o 
  10 -11   5        5.76       10.66      5.53 o 
  -9 -10   5       19.96       13.35      4.70 o 
  -8 -10   5        4.19        8.29      4.18 o 
  -7 -10   5      370.20      384.53     13.36 o 
  -6 -10   5      209.69      237.19     14.76 o 
  -5 -10   5        0.02       -2.10      4.20 o 
  -4 -10   5      411.67      418.60     25.21 o 
  -3 -10   5      242.38      259.54      8.04 o 
  -2 -10   5     2424.73     2538.18     39.37 o 
  -1 -10   5        6.46        2.92      2.63 o 
   0 -10   5      156.50      132.36      5.15 o 
   1 -10   5       82.61       62.56      4.35 o 
   2 -10   5      298.05      298.33      7.46 o 
   3 -10   5       13.79       14.96      2.96 o 
   4 -10   5       42.11       56.30      3.36 o 
   5 -10   5       84.28       71.42      3.95 o 
   6 -10   5      669.21      605.71     12.67 o 
   7 -10   5       17.08       13.37      3.58 o 
   8 -10   5       94.12       80.38      6.12 o 
   9 -10   5       48.31       33.31      5.96 o 
  10 -10   5       92.15       82.72      9.06 o 
  11 -10   5       89.81      112.18     16.24 o 
 -10  -9   5       73.10       85.18      6.49 o 
  -9  -9   5        7.39        3.50      3.61 o 
  -8  -9   5      207.36      218.96      9.53 o 
  -7  -9   5       80.94       84.66      6.27 o 
  -6  -9   5      459.41      449.75     12.07 o 
  -5  -9   5       24.31       25.19      3.76 o 
  -4  -9   5       91.02      115.25      7.92 o 
  -3  -9   5     2063.03     2156.28     26.77 o 
  -2  -9   5      155.90      152.66      4.97 o 
  -1  -9   5       80.90       75.96      3.51 o 
   0  -9   5      771.26      759.39     11.75 o 
   1  -9   5       13.40       12.50      2.50 o 
   2  -9   5       23.35       21.66      2.87 o 
   3  -9   5      851.74      794.67     14.41 o 
   4  -9   5        6.51        6.55      1.93 o 
   5  -9   5        0.31       -0.90      1.80 o 
   6  -9   5        6.13       10.63      2.40 o 
   7  -9   5       45.00       34.53      4.82 o 
   8  -9   5       19.41       30.13      4.05 o 
   9  -9   5       64.99       62.49      6.84 o 
  10  -9   5       46.91       51.08      9.87 o 
  11  -9   5       26.19       19.50      5.57 o 
  12  -9   5        1.55       -2.19      4.38 o 
 -11  -8   5       62.33       58.22      5.42 o 
 -10  -8   5       11.25       12.56      5.32 o 
  -9  -8   5        6.38        6.06      2.99 o 
  -8  -8   5        7.39       10.62      3.54 o 
  -7  -8   5      255.50      257.04      8.31 o 
  -6  -8   5      234.72      261.95      8.30 o 
  -5  -8   5       50.58       35.89      3.06 o 
  -4  -8   5      309.66      351.07     10.12 o 
  -3  -8   5     1237.96     1375.42     19.32 o 
  -2  -8   5      270.56      252.90      6.14 o 
  -1  -8   5       78.47       68.19      3.34 o 
   0  -8   5       12.38       13.00      2.11 o 
   1  -8   5        5.09        0.43      1.69 o 
   2  -8   5       15.50       11.85      2.40 o 
   3  -8   5      103.49       86.77      4.20 o 
   4  -8   5       34.25       30.64      2.36 o 
   5  -8   5      340.10      382.94      8.35 o 
   6  -8   5     1121.54     1183.84     16.80 o 
   7  -8   5      305.40      339.31      7.51 o 
   8  -8   5       22.22       24.94      2.89 o 
   9  -8   5      207.20      201.41     11.32 o 
  10  -8   5        0.04       -1.62      3.24 o 
  11  -8   5        1.19        0.77      4.36 o 
  12  -8   5       53.38       43.82      6.47 o 
 -11  -7   5       55.02       63.20      4.77 o 
 -10  -7   5        0.19       -1.29      2.58 o 
  -9  -7   5      302.19      326.70      9.54 o 
  -8  -7   5        4.74        3.93      2.49 o 
  -7  -7   5       58.31       58.42      3.91 o 
  -6  -7   5       26.70       23.38      4.48 o 
  -5  -7   5      138.28      122.29      5.01 o 
  -4  -7   5      189.52      155.03      4.36 o 
  -3  -7   5     1634.73     1708.04     25.47 o 
  -2  -7   5        0.11        1.30      1.55 o 
  -1  -7   5        6.81        8.26      1.67 o 
   0  -7   5     1064.32     1069.20     15.38 o 
   1  -7   5     1157.55     1153.16     23.35 o 
   2  -7   5      143.74      123.77      5.75 o 
   3  -7   5      522.81      497.14      8.07 o 
   4  -7   5      129.98      130.57      5.01 o 
   5  -7   5      124.72      141.96      4.10 o 
   6  -7   5        1.65        0.88      1.67 o 
   7  -7   5      183.04      185.98      8.02 o 
   8  -7   5       49.81       52.09      4.84 o 
   9  -7   5      125.49      128.95      6.64 o 
  10  -7   5      235.70      223.52     10.52 o 
  11  -7   5      263.14      245.54     11.31 o 
  12  -7   5       15.50        9.26      4.90 o 
 -12  -6   5       28.78       25.28      3.15 o 
 -11  -6   5       56.16       53.68      3.79 o 
 -10  -6   5       51.03       38.90      3.31 o 
  -9  -6   5      696.03      709.55     14.20 o 
  -8  -6   5      168.46      181.83      5.49 o 
  -7  -6   5      103.56       80.41      3.36 o 
  -6  -6   5       63.20       62.13      3.29 o 
  -5  -6   5        5.97        1.66      1.22 o 
  -4  -6   5       15.82        8.39      1.60 o 
  -3  -6   5       59.23       54.37      2.58 o 
  -2  -6   5      139.63      108.49      3.30 o 
  -1  -6   5     1114.47     1075.54     14.11 o 
   0  -6   5      476.22      370.71      6.92 o 
   1  -6   5       87.25       77.13      3.11 o 
   2  -6   5       51.65       76.90      3.67 o 
   3  -6   5      223.11      189.45      5.87 o 
   4  -6   5     1353.18     1429.44     23.96 o 
   5  -6   5      192.61      209.53      4.82 o 
   6  -6   5      406.87      447.18      7.83 o 
   7  -6   5      394.93      398.99      8.83 o 
   8  -6   5      253.61      284.32      7.48 o 
   9  -6   5       11.03       14.44      4.23 o 
  10  -6   5        0.84        1.87      3.74 o 
  11  -6   5       42.24       38.33      6.86 o 
  12  -6   5        0.63       -1.78      3.55 o 
 -12  -5   5       12.75       11.40      2.66 o 
 -11  -5   5       27.15       22.38      2.58 o 
 -10  -5   5      362.97      365.52     11.14 o 
  -9  -5   5     1478.15     1509.30     27.18 o 
  -8  -5   5      420.31      440.11      7.73 o 
  -7  -5   5      220.60      223.31      4.94 o 
  -6  -5   5       31.39       36.68      2.16 o 
  -5  -5   5       29.03       24.33      1.52 o 
  -4  -5   5      201.76      171.53      4.92 o 
  -3  -5   5       78.20       93.16      2.98 o 
  -2  -5   5     1217.17     1259.09     15.58 o 
  -1  -5   5     4998.73     5832.47     63.92 o 
   0  -5   5       41.68       32.09      2.03 o 
   1  -5   5       21.95       12.64      1.74 o 
   2  -5   5     1370.14     1314.98     16.65 o 
   3  -5   5     1485.57     1277.32     17.53 o 
   4  -5   5      154.22      179.36      4.74 o 
   5  -5   5      129.55      121.97      4.09 o 
   6  -5   5      445.52      400.55      7.83 o 
   7  -5   5       30.95       44.79      3.09 o 
   8  -5   5        9.42       10.24      2.44 o 
   9  -5   5       47.24       57.58      5.61 o 
  10  -5   5        1.18       -1.71      3.42 o 
  11  -5   5      248.28      277.52     22.97 o 
  12  -5   5       60.56       72.32      7.14 o 
  13  -5   5       15.94       11.19      4.90 o 
 -13  -4   5       26.49       27.79      4.02 o 
 -12  -4   5       16.69       17.95      2.01 o 
 -11  -4   5      206.73      215.67      4.88 o 
 -10  -4   5      352.05      371.15      8.09 o 
  -9  -4   5       82.86       77.84      3.59 o 
  -8  -4   5       12.65       13.13      1.46 o 
  -7  -4   5     1000.66     1012.72     13.41 o 
  -6  -4   5     1885.87     2018.00     24.87 o 
  -5  -4   5      584.49      729.52      9.64 o 
  -4  -4   5        1.09        1.90      0.83 o 
  -3  -4   5     6720.75     7428.94     80.72 o 
  -2  -4   5      657.35      786.02     10.39 o 
  -1  -4   5      971.04     1275.54     14.04 o 
   0  -4   5      603.58      572.16      8.39 o 
   1  -4   5       81.48       64.68      3.49 o 
   2  -4   5      218.37      259.12      5.00 o 
   3  -4   5      178.15      166.87      4.56 o 
   4  -4   5     1605.90     1712.27     21.11 o 
   5  -4   5       59.82       66.91      2.81 o 
   6  -4   5       39.06       39.46      2.46 o 
   7  -4   5       45.02       60.12      3.24 o 
   8  -4   5      321.59      331.18      6.89 o 
   9  -4   5      150.97      142.39      9.06 o 
  10  -4   5        3.86        7.53      3.40 o 
  11  -4   5        4.59       -0.53      4.86 o 
  12  -4   5       81.82       80.38      7.21 o 
  13  -4   5        0.56        4.99      4.60 o 
 -12  -3   5      180.60      183.98     20.99 o 
 -11  -3   5      462.90      424.64     29.39 o 
 -10  -3   5       52.85       58.01      2.78 o 
  -9  -3   5        0.66       -0.74      1.49 o 
  -8  -3   5      249.06      261.68      7.09 o 
  -7  -3   5       17.43       29.73      2.09 o 
  -6  -3   5        2.34        4.18      1.08 o 
  -5  -3   5      558.40      486.89      7.07 o 
  -4  -3   5     2045.51     2445.76     25.81 o 
  -3  -3   5      199.29      256.29      4.27 o 
  -2  -3   5    16611.00    17335.32    175.34 o 
  -1  -3   5      124.73      135.64      3.09 o 
   0  -3   5     3774.50     3584.60     37.73 o 
   1  -3   5     6522.35     7094.41     69.05 o 
   2  -3   5      194.58      184.19      3.84 o 
   3  -3   5       56.52       68.59      2.85 o 
   4  -3   5     1589.34     1849.13     22.37 o 
   5  -3   5      253.22      274.93      5.80 o 
   6  -3   5      705.25      744.36     14.88 o 
   7  -3   5     1018.30     1047.81     15.44 o 
   8  -3   5      373.12      395.03      8.00 o 
   9  -3   5       27.91       29.41      4.05 o 
  10  -3   5        5.39       10.61      3.54 o 
  11  -3   5        0.67        4.69      3.45 o 
  12  -3   5      367.83      407.99     14.13 o 
  13  -3   5      111.73      100.51      7.14 o 
 -13  -2   5       41.57       42.56     13.68 o 
 -12  -2   5        4.75       26.27     10.57 o 
 -11  -2   5      499.81      503.53     31.77 o 
 -10  -2   5      153.80      155.76     17.44 o 
  -9  -2   5      229.39      216.70     18.60 o 
  -8  -2   5      104.73      107.71      3.08 o 
  -7  -2   5      383.24      374.02      6.10 o 
  -6  -2   5        7.16        2.65      1.03 o 
  -5  -2   5      313.24      350.19      5.37 o 
  -4  -2   5      868.61      886.47     10.73 o 
  -3  -2   5      289.94      357.98      5.59 o 
  -2  -2   5        8.58        5.10      0.90 o 
  -1  -2   5        3.95        3.42      0.96 o 
   0  -2   5      271.96      292.36      4.61 o 
   1  -2   5     3731.42     3492.46     42.21 o 
   2  -2   5      657.37      674.35      8.87 o 
   3  -2   5       31.15       40.36      2.31 o 
   4  -2   5      548.43      518.26      9.09 o 
   5  -2   5      765.49      724.16     10.50 o 
   6  -2   5      298.15      340.43      6.91 o 
   7  -2   5       34.83       27.85      2.53 o 
   8  -2   5      426.93      433.97      8.44 o 
   9  -2   5      817.87      749.54     16.71 o 
  10  -2   5       54.93       39.29      5.18 o 
  11  -2   5       97.26      104.64      7.72 o 
  12  -2   5       92.28       86.72      7.50 o 
 -14  -1   5        4.07        2.82     10.35 o 
 -13  -1   5      234.39      230.09     24.32 o 
 -12  -1   5      112.66      104.51     17.01 o 
 -11  -1   5       95.36       93.44     14.84 o 
 -10  -1   5      600.25      586.40     33.37 o 
  -9  -1   5       23.97       20.05      7.89 o 
  -8  -1   5      115.49      105.46      7.41 o 
  -7  -1   5        2.10        0.45      1.03 o 
  -6  -1   5      208.80      187.65      4.08 o 
  -5  -1   5     3119.36     2968.33     34.97 o 
  -4  -1   5     3715.52     4302.14     44.04 o 
  -3  -1   5      942.79      982.15     11.17 o 
  -2  -1   5       47.92       44.30      1.69 o 
  -1  -1   5      830.61      844.84     10.72 o 
   0  -1   5    22077.04    22381.45    237.35 o 
   1  -1   5       26.07       20.22      1.54 o 
   2  -1   5      141.58      163.84      3.76 o 
   3  -1   5     1590.04     1390.37     20.91 o 
   4  -1   5     1907.96     1832.35     22.09 o 
   5  -1   5        1.14        3.99      1.56 o 
   6  -1   5      425.94      424.29      9.41 o 
   7  -1   5        1.33       -0.86      1.71 o 
   8  -1   5        6.24        7.31      2.21 o 
   9  -1   5       54.08       43.13      4.42 o 
  10  -1   5        1.20        2.27      4.07 o 
  11  -1   5        7.20       11.41      4.25 o 
  12  -1   5      710.45      647.20     23.08 o 
 -14   0   5       38.58       20.05     11.65 o 
 -13   0   5      389.30      426.09     31.41 o 
 -12   0   5       55.13       39.30     11.58 o 
 -11   0   5      210.86      200.70     20.05 o 
 -10   0   5      316.80      353.35     24.83 o 
  -9   0   5       13.02       16.54      2.79 o 
  -8   0   5        8.10        6.06      1.10 o 
  -7   0   5       25.74       31.12      1.68 o 
  -6   0   5     1026.99     1122.81     16.98 o 
  -5   0   5     3204.94     3338.24     36.78 o 
  -4   0   5      167.25      125.85      2.67 o 
  -3   0   5      484.21      518.06      6.96 o 
  -2   0   5     1043.36      985.16     11.45 o 
  -1   0   5      576.70      516.82      7.78 o 
   0   0   5       43.81       17.87      1.46 o 
   1   0   5       26.81       19.03      1.58 o 
   2   0   5     1778.81     1760.40     26.17 o 
   3   0   5      172.10      147.21      4.05 o 
   4   0   5      735.97      799.80     11.98 o 
   5   0   5      393.86      375.28      7.15 o 
   6   0   5        0.05        0.57      1.81 o 
   7   0   5      917.39      885.02     14.66 o 
   8   0   5      144.75      127.81      5.84 o 
   9   0   5       21.77       15.73      4.10 o 
  10   0   5        8.92       13.53      5.33 o 
  11   0   5      149.48      113.53     23.34 o 
  12   0   5      125.16      123.98     12.01 o 
 -14   1   5       26.05       26.56     12.23 o 
 -13   1   5      222.64      150.69     19.61 o 
 -12   1   5       16.17       13.03      9.92 o 
 -11   1   5       44.95       48.09      2.44 o 
 -10   1   5       54.28       51.34      4.12 o 
  -9   1   5      377.32      412.73      7.45 o 
  -8   1   5        0.03       -0.71      1.67 o 
  -7   1   5      128.48      129.81      4.19 o 
  -6   1   5      855.63      895.66     11.76 o 
  -5   1   5      354.83      363.33      4.93 o 
  -4   1   5      296.91      345.87      5.67 o 
  -3   1   5      454.93      441.09      5.97 o 
  -2   1   5      380.96      450.04      6.52 o 
  -1   1   5     2378.67     2156.88     35.54 o 
   0   1   5      771.09      716.36     10.43 o 
   1   1   5     3735.57     3834.37     45.59 o 
   2   1   5      617.86      674.79     10.31 o 
   3   1   5     1944.49     1948.73     23.35 o 
   4   1   5       17.94       18.51      2.18 o 
   5   1   5       92.54       91.93      4.24 o 
   6   1   5        8.39       12.50      2.22 o 
   7   1   5        4.36        4.91      2.33 o 
   8   1   5        4.88        9.00      3.53 o 
   9   1   5        7.15        0.85      4.16 o 
  10   1   5       11.97        4.91      4.90 o 
  11   1   5        5.43        1.20      6.33 o 
  12   1   5        2.88        2.35      5.44 o 
 -14   2   5      194.00      193.70      6.18 o 
 -13   2   5      295.56      257.83      5.28 o 
 -12   2   5       66.74       64.81      2.51 o 
 -11   2   5       11.97        6.32      1.40 o 
 -10   2   5      128.31      109.97      3.11 o 
  -9   2   5       17.09       24.35      1.62 o 
  -8   2   5        0.16        0.71      1.10 o 
  -7   2   5       82.36       88.79      2.66 o 
  -6   2   5      523.05      507.46      7.16 o 
  -5   2   5     1115.64     1254.55     16.27 o 
  -4   2   5      661.79      632.25      8.66 o 
  -3   2   5      498.57      512.16      7.32 o 
  -2   2   5     3662.96     3749.53     41.67 o 
  -1   2   5     2519.65     2606.44     31.93 o 
   0   2   5      276.52      265.58      4.98 o 
   1   2   5     2966.04     2897.97     35.36 o 
   2   2   5       77.68       72.42      6.05 o 
   3   2   5      956.32      937.35     12.92 o 
   4   2   5       20.74       21.42      2.11 o 
   5   2   5      486.89      514.15      9.20 o 
   6   2   5       45.18       34.14      2.70 o 
   7   2   5       12.87       10.10      2.79 o 
   8   2   5       54.50       48.48      4.53 o 
   9   2   5       14.74       14.19      4.04 o 
  10   2   5        1.82        7.48      3.84 o 
  11   2   5       12.63        7.61      4.37 o 
 -14   3   5        0.14        1.97      1.96 o 
 -13   3   5      115.44      114.03      5.10 o 
 -12   3   5        4.57        1.85      2.31 o 
 -11   3   5       85.84       81.92      3.18 o 
 -10   3   5       78.35       61.32      2.77 o 
  -9   3   5      194.72      183.05      4.61 o 
  -8   3   5       19.87       24.29      1.82 o 
  -7   3   5      638.03      564.85      8.11 o 
  -6   3   5      613.18      661.90     10.74 o 
  -5   3   5     1053.89     1190.23     14.92 o 
  -4   3   5      871.07      789.71     11.30 o 
  -3   3   5     5121.08     5575.35     61.05 o 
  -2   3   5      157.44      149.04      3.66 o 
  -1   3   5     1536.79     1558.09     20.43 o 
   0   3   5      225.63      208.37      4.54 o 
   1   3   5       41.66       33.02      2.35 o 
   2   3   5     1981.85     2056.91     28.52 o 
   3   3   5      938.24     1057.50     15.32 o 
   4   3   5      133.87      137.39      4.38 o 
   5   3   5        7.42        6.17      2.07 o 
   6   3   5       12.80       10.49      2.21 o 
   7   3   5        9.78        7.21      2.65 o 
   8   3   5        0.31       -1.58      3.15 o 
   9   3   5        7.18        7.04      3.89 o 
  10   3   5        6.84        3.41      4.37 o 
  11   3   5       14.33       12.12      4.77 o 
 -14   4   5       16.07       16.49      2.70 o 
 -13   4   5        3.99        1.62      2.19 o 
 -12   4   5       15.14       18.67      2.59 o 
 -11   4   5      106.92       79.99      4.19 o 
 -10   4   5       63.92       60.14      3.94 o 
  -9   4   5      259.53      256.16      6.08 o 
  -8   4   5       70.77       79.77      3.78 o 
  -7   4   5      384.50      364.27      6.51 o 
  -6   4   5      174.32      212.89      4.52 o 
  -5   4   5      140.97      117.10      3.35 o 
  -4   4   5     1924.51     2015.39     23.84 o 
  -3   4   5     1462.36     1508.65     18.64 o 
  -2   4   5      242.01      251.36      5.12 o 
  -1   4   5      960.51      912.73     13.29 o 
   0   4   5     1549.19     1500.92     20.34 o 
   1   4   5     2504.86     2392.97     30.39 o 
   2   4   5     3932.46     3966.44     52.07 o 
   3   4   5     1047.27      993.59     14.85 o 
   4   4   5       68.37       65.77      3.43 o 
   5   4   5      180.41      154.23      5.33 o 
   6   4   5       16.41       13.51      2.74 o 
   7   4   5       13.51        9.60      3.85 o 
   8   4   5        1.12        5.74      3.67 o 
   9   4   5       21.47       14.70      4.34 o 
  10   4   5       51.81       75.89     13.77 o 
 -14   5   5        2.07       -1.30      2.60 o 
 -13   5   5       44.57       48.32      4.04 o 
 -12   5   5      177.59      197.05      6.88 o 
 -11   5   5      316.22      294.18      7.90 o 
 -10   5   5       76.39       68.61      3.99 o 
  -9   5   5       99.09       97.95      4.27 o 
  -8   5   5        1.73        0.30      1.80 o 
  -7   5   5       30.22       25.62      2.05 o 
  -6   5   5      358.66      358.38      6.57 o 
  -5   5   5        8.26        8.83      1.74 o 
  -4   5   5       67.60       54.53      2.57 o 
  -3   5   5      143.83      136.11      4.06 o 
  -2   5   5      508.29      456.07     12.39 o 
  -1   5   5      148.15      174.62      4.77 o 
   0   5   5      499.40      453.65      9.07 o 
   1   5   5        5.20        1.53      1.84 o 
   2   5   5     1083.13     1062.02     17.20 o 
   3   5   5        6.40        7.47      2.78 o 
   4   5   5        5.07        7.82      2.29 o 
   5   5   5      394.47      405.91      9.99 o 
   6   5   5       20.33       11.95      3.48 o 
   7   5   5       75.87       77.41      6.48 o 
   8   5   5       23.68       29.90      5.19 o 
   9   5   5       76.06       66.40      6.82 o 
  10   5   5        3.98        2.66      4.18 o 
 -13   6   5        1.89        2.91      2.54 o 
 -12   6   5      148.80      134.81      6.60 o 
 -11   6   5       71.49       67.37      4.38 o 
 -10   6   5      224.76      233.76      7.32 o 
  -9   6   5      317.14      310.83      8.44 o 
  -8   6   5      500.65      536.41     11.33 o 
  -7   6   5       26.53       30.28      2.44 o 
  -6   6   5       96.35      113.58      3.86 o 
  -5   6   5      523.01      518.93     10.55 o 
  -4   6   5      195.14      231.20      5.66 o 
  -3   6   5      218.91      231.80      5.73 o 
  -2   6   5       87.53       64.70      3.60 o 
  -1   6   5      135.16      125.61      4.73 o 
   0   6   5       59.77       65.94      3.81 o 
   1   6   5      255.61      235.20      6.23 o 
   2   6   5       66.70       63.74      4.25 o 
   3   6   5       72.28       92.59      4.31 o 
   4   6   5      486.54      484.93     12.49 o 
   5   6   5      525.78      520.96     12.11 o 
   6   6   5       24.37       24.95      3.99 o 
   7   6   5       25.61       25.24      5.90 o 
   8   6   5       56.55       62.86      6.76 o 
   9   6   5        0.98        4.25      4.33 o 
 -13   7   5        7.70        5.23      3.55 o 
 -12   7   5        0.14       -1.47      2.94 o 
 -11   7   5        8.58        5.08      5.59 o 
 -10   7   5      575.16      589.74     13.23 o 
  -9   7   5       27.26       27.36      3.53 o 
  -8   7   5        0.01       -0.93      2.42 o 
  -7   7   5        8.32        1.99      2.11 o 
  -6   7   5        0.09       -0.94      1.88 o 
  -5   7   5       86.53       91.09      4.36 o 
  -4   7   5     2106.67     2112.65     27.95 o 
  -3   7   5       59.44       46.45      3.19 o 
  -2   7   5      665.01      654.43     11.41 o 
  -1   7   5     2104.69     2100.37     30.41 o 
   0   7   5      168.45      142.14      5.48 o 
   1   7   5      102.93       81.35      4.46 o 
   2   7   5      261.07      275.36      7.72 o 
   3   7   5      188.45      196.13      9.28 o 
   4   7   5      345.70      358.69      9.94 o 
   5   7   5        4.94        0.56      3.15 o 
   6   7   5       31.63       27.25      5.42 o 
   7   7   5        0.21        1.81      4.22 o 
   8   7   5        2.10        3.13      4.41 o 
 -13   8   5        9.10        4.33      5.47 o 
 -12   8   5       64.69       67.91      5.98 o 
 -11   8   5       61.33       46.49      5.26 o 
 -10   8   5        0.19       -1.22      3.17 o 
  -9   8   5        0.08       -0.73      3.21 o 
  -8   8   5      253.27      240.87      9.47 o 
  -7   8   5       61.22       56.21      4.68 o 
  -6   8   5      348.82      330.30      9.16 o 
  -5   8   5      519.37      553.81     12.55 o 
  -4   8   5       47.24       57.40      4.00 o 
  -3   8   5       93.87       82.38      4.59 o 
  -2   8   5      882.78      924.07     16.30 o 
  -1   8   5       38.92       39.40      3.74 o 
   0   8   5      419.49      400.59      9.71 o 
   1   8   5       21.04       22.75      3.33 o 
   2   8   5      244.55      282.57      8.94 o 
   3   8   5      823.82      921.70     18.41 o 
   4   8   5        2.55        3.28      3.30 o 
   5   8   5        6.64        6.39      3.76 o 
   6   8   5       75.21       70.86     13.39 o 
   7   8   5       15.93       10.57      5.02 o 
 -12   9   5        0.14       -1.66      3.53 o 
 -11   9   5      105.13      102.42      7.21 o 
 -10   9   5        5.61        4.09      3.84 o 
  -9   9   5       88.00       86.83      6.93 o 
  -8   9   5      288.02      293.03     10.92 o 
  -7   9   5      125.50      102.80      5.84 o 
  -6   9   5      604.80      688.95     15.54 o 
  -5   9   5       95.04       94.04      5.58 o 
  -4   9   5       30.13       24.47      5.17 o 
  -3   9   5       12.25        5.33      2.99 o 
  -2   9   5      295.43      278.42      8.19 o 
  -1   9   5      310.15      320.03      8.82 o 
   0   9   5       53.97       47.74      4.67 o 
   1   9   5        4.50        5.45      3.16 o 
   2   9   5       18.80       23.78      4.04 o 
   3   9   5       48.47       29.58      4.30 o 
   4   9   5        8.62        4.30      3.61 o 
   5   9   5       18.90       12.99      5.00 o 
   6   9   5        4.93       11.79      5.41 o 
 -11  10   5      313.87      323.42     13.41 o 
 -10  10   5        1.31       -1.89      3.79 o 
  -9  10   5        0.03        0.58      3.63 o 
  -8  10   5        8.16       -1.63      3.66 o 
  -7  10   5     1139.34     1151.33     24.42 o 
  -6  10   5        7.10       -0.95      3.49 o 
  -5  10   5       83.84       93.45      5.89 o 
  -4  10   5       48.26       49.43      4.87 o 
  -3  10   5        0.05        2.02      3.08 o 
  -2  10   5      100.95      102.94      9.68 o 
  -1  10   5       13.42       10.29      3.92 o 
   0  10   5       18.64       20.21      4.60 o 
   1  10   5      218.10      232.42      8.86 o 
   2  10   5       12.80       15.06      3.99 o 
   3  10   5        7.02        6.41      3.91 o 
   4  10   5       22.27       13.59      5.08 o 
   5  10   5        0.24        1.92      4.98 o 
 -10  11   5       25.97       23.24      5.26 o 
  -9  11   5       24.82       28.58      5.38 o 
  -8  11   5       22.62       23.25      6.67 o 
  -7  11   5     1122.49     1139.45     29.92 o 
  -6  11   5       62.85       72.85      6.57 o 
  -5  11   5       10.39       13.38      5.30 o 
  -4  11   5       77.32       85.73      6.22 o 
  -3  11   5        0.05       -0.72      3.62 o 
  -2  11   5        8.32       13.86      4.42 o 
  -1  11   5      302.94      341.34     12.17 o 
   0  11   5        5.10        4.78      4.27 o 
   1  11   5      112.65      124.26      8.15 o 
   2  11   5       30.60       39.76      6.60 o 
   3  11   5        0.12        3.02      4.98 o 
   4  11   5        8.86       14.79      8.54 o 
  -8  12   5      199.20      202.65     10.48 o 
  -7  12   5       71.55       75.72      8.61 o 
  -6  12   5       88.30       94.33      8.49 o 
  -5  12   5        9.18        9.55      5.22 o 
  -4  12   5       66.38       70.23      8.14 o 
  -3  12   5        2.55       -2.06      4.11 o 
  -2  12   5        0.80        3.52      4.30 o 
  -1  12   5       85.03       94.93      7.72 o 
   0  12   5        0.11       -2.15      4.71 o 
   1  12   5       81.83       72.88      8.02 o 
   2  12   5        8.67        4.39      5.39 o 
  -6  13   5      187.20      204.28     11.90 o 
  -5  13   5       17.06       17.83      6.37 o 
  -4  13   5       15.76        8.56      5.67 o 
  -3  13   5        6.51        7.60      4.81 o 
  -2  13   5       12.37       10.88      5.13 o 
  -1  13   5        9.62        7.77      5.12 o 
  -3 -14   6       42.35       47.29      7.25 o 
  -2 -14   6       36.27       38.29      7.02 o 
  -1 -14   6      246.60      219.13     14.96 o 
   0 -14   6       62.53       61.89      7.51 o 
   1 -14   6        9.27       19.50      5.65 o 
   2 -14   6      231.35      208.12     10.27 o 
   3 -14   6       75.11       60.00      6.81 o 
   4 -14   6       17.90       18.04      4.92 o 
   5 -14   6        7.12       -2.05      4.10 o 
   6 -14   6       22.32       24.40      6.27 o 
  -5 -13   6        4.20       14.64      5.48 o 
  -4 -13   6        9.56       13.24      5.15 o 
  -3 -13   6      206.78      215.35     18.81 o 
  -2 -13   6        0.83        0.51      4.61 o 
  -1 -13   6      619.96      685.88     17.76 o 
   0 -13   6       88.59      116.10      7.59 o 
   1 -13   6       30.44       32.84      5.23 o 
   2 -13   6       15.23       13.48      4.46 o 
   3 -13   6      256.50      249.08     10.68 o 
   4 -13   6        0.78        0.94      3.92 o 
   5 -13   6        0.02       -1.95      3.89 o 
   6 -13   6       88.67       91.20      7.45 o 
   7 -13   6       15.18       10.15      5.48 o 
   8 -13   6       21.40       29.69      7.18 o 
  -6 -12   6       54.63       50.93      6.63 o 
  -5 -12   6        0.82        1.92      4.26 o 
  -4 -12   6        4.60        4.04      4.52 o 
  -3 -12   6        0.19       -1.20      4.51 o 
  -2 -12   6       89.10       91.69      6.53 o 
  -1 -12   6      303.81      306.36     10.80 o 
   0 -12   6      108.00      115.44      6.69 o 
   1 -12   6      385.82      354.90     15.63 o 
   2 -12   6      611.23      613.02     17.39 o 
   3 -12   6        0.97       -1.76      3.51 o 
   4 -12   6       37.57       53.06      6.75 o 
   5 -12   6       18.49       20.43      4.68 o 
   6 -12   6        0.12       -0.42      3.87 o 
   7 -12   6      510.99      552.48     26.29 o 
   8 -12   6       22.14       10.30      5.35 o 
   9 -12   6       31.08       31.22      8.55 o 
  -8 -11   6       60.13       63.77      7.88 o 
  -7 -11   6        0.00        2.60      3.95 o 
  -6 -11   6        8.90       11.50      4.61 o 
  -5 -11   6       92.62       85.02     11.72 o 
  -4 -11   6        6.97        8.21      4.29 o 
  -3 -11   6        0.02       -0.29      3.69 o 
  -2 -11   6       76.96       86.02      8.33 o 
  -1 -11   6        6.98        4.09      2.92 o 
   0 -11   6       95.90       94.70      5.25 o 
   1 -11   6     1881.38     1985.91     30.05 o 
   2 -11   6      181.03      164.03      6.62 o 
   3 -11   6        6.05       -1.36      3.15 o 
   4 -11   6       16.78       11.25      3.17 o 
   5 -11   6        0.22       -1.39      2.79 o 
   6 -11   6      134.22      115.55      6.01 o 
   7 -11   6      145.05      106.47      5.97 o 
   8 -11   6        9.21       11.66      4.55 o 
   9 -11   6        4.87       -2.21      4.43 o 
  10 -11   6       66.66       58.54      7.98 o 
  -9 -10   6       30.57       30.77      5.36 o 
  -8 -10   6        2.59       -1.53      5.48 o 
  -7 -10   6       52.02       54.50      6.03 o 
  -6 -10   6       40.45       41.84      5.33 o 
  -5 -10   6      146.42      149.89      8.27 o 
  -4 -10   6     1021.78     1049.67     21.84 o 
  -3 -10   6      886.06      917.49     17.29 o 
  -2 -10   6        2.15        1.77      2.47 o 
  -1 -10   6      758.93      722.63     13.67 o 
   0 -10   6     1279.02     1311.24     21.19 o 
   1 -10   6     4343.88     4327.82     63.80 o 
   2 -10   6        1.15       -1.30      2.60 o 
   3 -10   6      213.04      223.33      7.36 o 
   4 -10   6       51.29       50.09      3.86 o 
   5 -10   6       88.02       91.85      5.10 o 
   6 -10   6      232.27      218.12      7.49 o 
   7 -10   6      122.43      121.51      6.11 o 
   8 -10   6        5.67        7.24      4.36 o 
   9 -10   6      278.52      286.53     18.40 o 
  10 -10   6       15.01       24.09      6.04 o 
  11 -10   6        0.52       -0.10      4.72 o 
 -10  -9   6        8.72        7.06      5.96 o 
  -9  -9   6       54.90       45.86      6.34 o 
  -8  -9   6        3.77        5.05      5.24 o 
  -7  -9   6      353.59      399.80     18.84 o 
  -6  -9   6       18.45       12.55      5.05 o 
  -5  -9   6       13.46        8.12      2.79 o 
  -4  -9   6      152.89      169.95      5.61 o 
  -3  -9   6      847.97      799.45     14.15 o 
  -2  -9   6        8.31       14.02      2.66 o 
  -1  -9   6        2.50        2.04      2.24 o 
   0  -9   6     4291.71     4394.49     53.94 o 
   1  -9   6       87.32       90.76      5.98 o 
   2  -9   6       56.38       63.68      4.27 o 
   3  -9   6      526.21      529.92      9.71 o 
   4  -9   6      119.86      125.70      5.45 o 
   5  -9   6      848.85      852.19     17.14 o 
   6  -9   6     1226.58     1163.81     21.66 o 
   7  -9   6        0.96       -1.43      2.86 o 
   8  -9   6       55.88       52.17      4.75 o 
   9  -9   6       25.13       14.74      5.17 o 
  10  -9   6       33.24       41.69      7.86 o 
  11  -9   6       14.27       17.79      6.16 o 
 -10  -8   6       11.95       14.99      3.38 o 
  -9  -8   6        0.93        2.64      3.55 o 
  -8  -8   6       21.23       22.95      3.53 o 
  -7  -8   6        3.86        3.21      2.67 o 
  -6  -8   6        4.78        1.04      2.38 o 
  -5  -8   6       20.99       23.03      3.46 o 
  -4  -8   6      146.91      169.89      6.81 o 
  -3  -8   6      573.08      595.22     10.38 o 
  -2  -8   6      255.47      241.81      6.10 o 
  -1  -8   6        0.69        2.59      1.83 o 
   0  -8   6      171.46      200.53      5.51 o 
   1  -8   6      854.78      787.79     13.89 o 
   2  -8   6       24.72       26.53      3.29 o 
   3  -8   6      117.02      116.96      7.74 o 
   4  -8   6       16.89        8.98      2.69 o 
   5  -8   6      161.93      162.55      6.39 o 
   6  -8   6      159.47      168.23      8.12 o 
   7  -8   6        0.61        2.03      2.87 o 
   8  -8   6      472.78      437.90     12.60 o 
   9  -8   6        4.95        1.62      3.97 o 
  10  -8   6       78.16       73.15     10.34 o 
  11  -8   6       30.65       20.69      6.89 o 
 -11  -7   6      152.06      142.20      5.99 o 
 -10  -7   6      141.04      161.34      6.41 o 
  -9  -7   6      220.35      222.95      7.85 o 
  -8  -7   6       96.71       92.01      4.81 o 
  -7  -7   6        5.06        3.20      2.17 o 
  -6  -7   6      104.34      108.09      5.32 o 
  -5  -7   6      131.92      132.15      5.84 o 
  -4  -7   6       90.72       95.62      3.56 o 
  -3  -7   6      608.53      549.87     10.91 o 
  -2  -7   6      343.62      290.12      6.40 o 
  -1  -7   6      909.98      866.64     13.13 o 
   0  -7   6       35.44       27.77      2.47 o 
   1  -7   6     1032.67     1098.47     17.42 o 
   2  -7   6        1.59        0.62      1.94 o 
   3  -7   6      441.43      395.07      8.74 o 
   4  -7   6      224.23      215.48      6.12 o 
   5  -7   6      220.87      181.78      6.16 o 
   6  -7   6      118.47      128.28      4.82 o 
   7  -7   6        1.84       -0.86      2.54 o 
   8  -7   6      116.15      112.02      5.75 o 
   9  -7   6       32.76       25.25      5.02 o 
  10  -7   6       57.72       61.71      6.70 o 
  11  -7   6        0.19       -1.99      3.99 o 
  12  -7   6      178.25      181.68     10.55 o 
 -12  -6   6        3.97        3.56      2.41 o 
 -11  -6   6      436.19      426.88     10.02 o 
 -10  -6   6      136.04      142.40      6.40 o 
  -9  -6   6      179.60      182.24      6.08 o 
  -8  -6   6       77.31       86.46      3.51 o 
  -7  -6   6      214.53      225.34      7.26 o 
  -6  -6   6        0.97        1.92      1.87 o 
  -5  -6   6      106.17       95.29      3.30 o 
  -4  -6   6        8.46       10.24      1.68 o 
  -3  -6   6      352.11      368.59      6.92 o 
  -2  -6   6     3052.36     3104.11     38.22 o 
  -1  -6   6       60.88       59.61      3.03 o 
   0  -6   6       85.70       73.43      3.13 o 
   1  -6   6     1595.91     1431.53     19.51 o 
   2  -6   6       30.67       15.98      2.12 o 
   3  -6   6      670.61      681.21     11.23 o 
   4  -6   6        0.59       -0.15      1.56 o 
   5  -6   6      852.32      803.74     13.02 o 
   6  -6   6        0.05       -0.93      1.85 o 
   7  -6   6       11.14        9.24      2.70 o 
   8  -6   6       95.99      116.23      5.62 o 
   9  -6   6       97.05      100.55      7.42 o 
  10  -6   6       25.47       36.33      5.65 o 
  11  -6   6        5.56        7.48      4.44 o 
  12  -6   6       26.47       20.01      5.41 o 
 -12  -5   6       43.00       48.92      3.09 o 
 -11  -5   6      302.45      303.64      7.36 o 
 -10  -5   6      316.05      313.01      7.48 o 
  -9  -5   6      200.61      210.70      5.46 o 
  -8  -5   6        5.87        5.04      1.87 o 
  -7  -5   6      134.12      137.26      4.18 o 
  -6  -5   6      337.22      354.96     10.52 o 
  -5  -5   6      331.99      320.10      5.72 o 
  -4  -5   6       58.89       53.60      2.27 o 
  -3  -5   6      950.53     1001.91     13.09 o 
  -2  -5   6      217.70      259.33      5.41 o 
  -1  -5   6      141.83      105.63      3.07 o 
   0  -5   6      874.69      758.03     10.25 o 
   1  -5   6        8.59        0.86      1.46 o 
   2  -5   6     1351.61     1241.21     17.30 o 
   3  -5   6       18.45        7.74      1.89 o 
   4  -5   6      615.48      519.56     10.04 o 
   5  -5   6      243.43      271.35      9.16 o 
   6  -5   6        1.73        1.98      1.87 o 
   7  -5   6       62.86       54.42      3.66 o 
   8  -5   6      222.86      208.25      8.10 o 
   9  -5   6       56.50       67.11      6.34 o 
  10  -5   6      102.45       96.69      7.31 o 
  11  -5   6        7.13        6.10      4.34 o 
  12  -5   6        7.16       10.65      4.78 o 
 -13  -4   6        2.06        2.45      2.36 o 
 -12  -4   6        8.11        3.97      1.63 o 
 -11  -4   6      114.31       95.12      3.48 o 
 -10  -4   6        0.23       -0.99      1.98 o 
  -9  -4   6        0.61        0.80      1.48 o 
  -8  -4   6      593.49      645.00     15.16 o 
  -7  -4   6       94.37       98.47      2.91 o 
  -6  -4   6      239.69      239.57      4.73 o 
  -5  -4   6      205.59      248.80      4.54 o 
  -4  -4   6       26.78       36.42      2.20 o 
  -3  -4   6        1.75        1.66      1.05 o 
  -2  -4   6     7764.23     8721.90     89.61 o 
  -1  -4   6        0.15        1.48      1.26 o 
   0  -4   6     3546.20     3618.59     40.90 o 
   1  -4   6     2510.26     2588.76     32.08 o 
   2  -4   6      346.62      295.56      7.65 o 
   3  -4   6     1559.01     1676.65     20.86 o 
   4  -4   6       41.65       57.18      3.41 o 
   5  -4   6      486.41      446.70      7.95 o 
   6  -4   6      142.74      125.65      4.71 o 
   7  -4   6       40.24       38.66      3.03 o 
   8  -4   6       36.87       29.84      3.00 o 
   9  -4   6      326.74      336.22     10.82 o 
  10  -4   6       41.58       50.13      6.06 o 
  11  -4   6        4.77       -0.88      3.43 o 
  12  -4   6        8.40        2.59      4.58 o 
 -13  -3   6       31.80       40.75     13.75 o 
 -12  -3   6       20.85        9.63      9.99 o 
 -11  -3   6       71.21       71.07     14.33 o 
 -10  -3   6       29.19       33.96      3.19 o 
  -9  -3   6     1604.86     1655.34     27.42 o 
  -8  -3   6     1371.80     1478.04     18.71 o 
  -7  -3   6        2.54        2.76      1.16 o 
  -6  -3   6       73.27       93.48      2.80 o 
  -5  -3   6        4.22        9.89      1.26 o 
  -4  -3   6      208.21      262.50      4.87 o 
  -3  -3   6     3309.48     4308.92     47.73 o 
  -2  -3   6     1152.03     1157.79     13.52 o 
  -1  -3   6     1228.59     1331.55     16.44 o 
   0  -3   6      152.88      197.81      3.97 o 
   1  -3   6     1297.44     1385.84     15.34 o 
   2  -3   6        4.89        4.45      1.39 o 
   3  -3   6      171.33      163.93      4.55 o 
   4  -3   6     1327.15     1367.12     18.77 o 
   5  -3   6       20.00       36.87      2.70 o 
   6  -3   6      681.99      719.86     11.71 o 
   7  -3   6       16.36       24.91      2.73 o 
   8  -3   6       23.69       22.52      2.93 o 
   9  -3   6      176.97      181.13     10.50 o 
  10  -3   6        8.22        8.39      4.05 o 
  11  -3   6        0.34       -1.41      3.69 o 
  12  -3   6       25.44       19.96      4.85 o 
 -13  -2   6       21.93        7.02      9.26 o 
 -12  -2   6        0.93       -3.47      6.95 o 
 -11  -2   6       21.54       18.96     10.06 o 
 -10  -2   6      108.09      112.95      5.71 o 
  -9  -2   6        0.53        0.57      1.27 o 
  -8  -2   6        1.25        1.80      1.38 o 
  -7  -2   6      561.53      570.50     10.41 o 
  -6  -2   6      226.52      188.27      3.66 o 
  -5  -2   6     1579.20     1571.74     18.33 o 
  -4  -2   6     1186.89     1152.69     16.24 o 
  -3  -2   6     1605.45     1807.77     22.66 o 
  -2  -2   6      245.32      283.45      4.61 o 
  -1  -2   6       10.22        4.28      1.07 o 
   0  -2   6       99.54      152.77      3.57 o 
   1  -2   6      400.50      539.59      8.68 o 
   2  -2   6      245.97      229.27      5.10 o 
   3  -2   6      598.21      611.02     10.63 o 
   4  -2   6      421.52      403.86      7.60 o 
   5  -2   6      397.71      435.75      8.13 o 
   6  -2   6       31.60       32.33      2.75 o 
   7  -2   6      188.41      205.56      8.72 o 
   8  -2   6        0.87        1.77      2.29 o 
   9  -2   6        0.01       -1.59      3.19 o 
  10  -2   6        2.37        6.14      4.23 o 
  11  -2   6       22.55       23.64      6.98 o 
  12  -2   6        1.24       -4.63      9.26 o 
 -14  -1   6        0.01        0.58      8.97 o 
 -13  -1   6      283.07      305.29     26.78 o 
 -12  -1   6       22.64       16.36      9.55 o 
 -11  -1   6       11.19       -2.61      6.51 o 
 -10  -1   6      707.65      671.73     36.62 o 
  -9  -1   6      146.63      162.62      4.70 o 
  -8  -1   6     1348.63     1356.31     20.31 o 
  -7  -1   6     2635.24     2628.79     45.35 o 
  -6  -1   6      771.20      854.37     11.32 o 
  -5  -1   6     1329.97     1358.63     16.05 o 
  -4  -1   6     2119.10     1942.58     23.89 o 
  -3  -1   6      210.03      172.47      3.54 o 
  -2  -1   6       88.66       56.81      2.06 o 
  -1  -1   6     1011.78      996.41     12.75 o 
   0  -1   6       34.67       40.72      2.24 o 
   1  -1   6       42.67       54.30      2.58 o 
   2  -1   6      578.85      536.71      9.53 o 
   3  -1   6      373.85      275.59      6.98 o 
   4  -1   6     2367.49     2428.23     33.15 o 
   5  -1   6      648.24      648.32     11.76 o 
   6  -1   6      289.60      266.13      6.88 o 
   7  -1   6      243.82      266.21      7.07 o 
   8  -1   6      382.28      366.03     20.20 o 
   9  -1   6        0.61        1.72      4.31 o 
  10  -1   6        5.25        6.27      5.00 o 
  11  -1   6       66.68       46.42      7.39 o 
  12  -1   6      150.67      134.83     11.12 o 
 -14   0   6      167.07      165.53     22.22 o 
 -13   0   6       57.38       61.59     14.98 o 
 -12   0   6      104.99      103.86     17.08 o 
 -11   0   6        0.59        0.29      7.45 o 
 -10   0   6       63.50       75.87      2.67 o 
  -9   0   6      358.86      358.53      6.71 o 
  -8   0   6        3.56        4.84      1.54 o 
  -7   0   6        0.19        4.82      1.05 o 
  -6   0   6      216.98      228.97      4.24 o 
  -5   0   6       28.18       39.00      1.41 o 
  -4   0   6      846.13      880.07     11.17 o 
  -3   0   6      447.79      427.83      6.49 o 
  -2   0   6      180.81      206.63      3.82 o 
  -1   0   6     1942.70     1876.90     23.65 o 
   0   0   6     1999.08     1711.74     24.39 o 
   1   0   6      593.37      474.82      7.43 o 
   2   0   6       95.23       88.90      3.73 o 
   3   0   6      900.44      753.30     13.75 o 
   4   0   6     1601.81     1578.34     22.91 o 
   5   0   6      108.15      142.93      5.32 o 
   6   0   6       32.78       32.62      3.00 o 
   7   0   6       89.77       96.66      4.47 o 
   8   0   6        4.15        1.90      3.18 o 
   9   0   6       10.51        9.32      5.19 o 
  10   0   6       59.12       75.39      8.26 o 
  11   0   6       37.85       38.37      7.25 o 
  12   0   6      240.19      214.83     13.52 o 
 -14   1   6      172.04      209.89     24.25 o 
 -13   1   6      112.59      115.88     18.09 o 
 -12   1   6      431.71      418.07     10.30 o 
 -11   1   6        0.44        0.74      1.66 o 
 -10   1   6      265.59      259.95     10.20 o 
  -9   1   6       11.26       18.58      2.53 o 
  -8   1   6        0.07       -0.50      1.00 o 
  -7   1   6      459.12      483.95      7.38 o 
  -6   1   6      284.17      343.69      5.38 o 
  -5   1   6      909.10      977.52     13.17 o 
  -4   1   6      142.38      112.17      2.92 o 
  -3   1   6       49.19       49.88      1.94 o 
  -2   1   6     4241.23     4440.87     49.08 o 
  -1   1   6      673.42      780.86     10.62 o 
   0   1   6      362.87      324.66      6.62 o 
   1   1   6      784.06      870.08     13.28 o 
   2   1   6      616.01      666.10     10.55 o 
   3   1   6      222.83      215.29      6.03 o 
   4   1   6      633.58      647.09     10.85 o 
   5   1   6       97.95       92.50      4.11 o 
   6   1   6       95.21       91.89      4.64 o 
   7   1   6       25.09       31.71      3.34 o 
   8   1   6        4.94        8.22      4.73 o 
   9   1   6        8.95       10.64      8.79 o 
  10   1   6        3.60       -1.38      6.44 o 
  11   1   6       30.92       42.37      7.51 o 
 -14   2   6        8.25        7.41      3.66 o 
 -13   2   6       81.59       91.93      3.48 o 
 -12   2   6      579.71      538.81      9.00 o 
 -11   2   6       82.73       88.29      3.07 o 
 -10   2   6        1.43        4.67      1.47 o 
  -9   2   6      407.04      382.86      7.05 o 
  -8   2   6      651.29      625.25     10.25 o 
  -7   2   6        8.86        8.29      1.48 o 
  -6   2   6       13.60        5.81      1.14 o 
  -5   2   6      268.55      266.47      8.07 o 
  -4   2   6       13.54       16.17      1.55 o 
  -3   2   6     3551.90     3854.77     42.98 o 
  -2   2   6      621.70      641.60      9.21 o 
  -1   2   6       67.22       74.09      2.99 o 
   0   2   6       23.10       38.58      2.35 o 
   1   2   6      572.78      528.23      8.97 o 
   2   2   6     2763.87     2857.42     35.58 o 
   3   2   6       45.24       47.72      3.27 o 
   4   2   6       30.89       32.27      2.71 o 
   5   2   6      739.11      780.52     12.62 o 
   6   2   6       89.93       90.66      4.33 o 
   7   2   6        3.47        4.21      2.86 o 
   8   2   6       38.43       33.10      4.99 o 
   9   2   6        1.01        1.88      3.64 o 
  10   2   6       29.07       35.52      5.68 o 
  11   2   6        1.29       -2.05      4.10 o 
 -14   3   6       13.96       16.29      2.38 o 
 -13   3   6       21.81       21.66      2.52 o 
 -12   3   6      169.60      165.06      5.15 o 
 -11   3   6      203.48      171.76      4.76 o 
 -10   3   6      293.69      307.81      6.60 o 
  -9   3   6      177.48      186.81      5.00 o 
  -8   3   6      401.27      400.52      7.15 o 
  -7   3   6      542.29      541.98      8.82 o 
  -6   3   6     2185.80     2133.72     29.35 o 
  -5   3   6      187.21      170.07      3.98 o 
  -4   3   6       87.95       41.28      2.34 o 
  -3   3   6      364.51      412.82      6.83 o 
  -2   3   6     1874.53     2157.48     25.61 o 
  -1   3   6      601.59      560.93     11.64 o 
   0   3   6       18.98       22.58      2.15 o 
   1   3   6     1827.13     1823.71     24.07 o 
   2   3   6     2182.48     2175.40     30.50 o 
   3   3   6       16.83       10.42      2.55 o 
   4   3   6       40.23       36.79      2.92 o 
   5   3   6        0.08        1.28      2.19 o 
   6   3   6       32.37       29.54      3.43 o 
   7   3   6       22.05       21.59      4.39 o 
   8   3   6        0.05       -0.30      3.57 o 
   9   3   6       10.80       15.99      4.78 o 
  10   3   6        0.94       -2.15      4.29 o 
 -14   4   6       27.44       29.66      3.98 o 
 -13   4   6       14.92        6.71      2.32 o 
 -12   4   6       79.63       86.52      4.20 o 
 -11   4   6       11.11       11.33      2.43 o 
 -10   4   6       12.39       15.70      2.54 o 
  -9   4   6       38.15       35.26      2.76 o 
  -8   4   6       87.75       66.90      2.97 o 
  -7   4   6        0.04       -0.33      1.33 o 
  -6   4   6      623.57      647.91      9.67 o 
  -5   4   6        9.30       14.88      1.80 o 
  -4   4   6      387.42      377.52      6.61 o 
  -3   4   6      489.99      562.51      8.81 o 
  -2   4   6      575.35      569.58      9.51 o 
  -1   4   6        3.62        5.63      1.64 o 
   0   4   6      187.49      141.38      4.73 o 
   1   4   6     1283.09     1326.59     18.80 o 
   2   4   6     1364.57     1388.82     21.73 o 
   3   4   6        4.11        2.85      2.05 o 
   4   4   6       23.80       23.92      2.83 o 
   5   4   6      141.52      164.48      6.78 o 
   6   4   6      134.82      116.88      5.69 o 
   7   4   6       48.98       55.29      6.16 o 
   8   4   6        1.56       -2.26      4.53 o 
   9   4   6       22.39       18.65      5.09 o 
  10   4   6       11.31       12.98      5.04 o 
 -13   5   6        6.63        5.11      2.70 o 
 -12   5   6      197.45      243.01      7.40 o 
 -11   5   6        0.21        2.14      2.35 o 
 -10   5   6      112.96      116.94      5.14 o 
  -9   5   6      110.54      109.98      4.93 o 
  -8   5   6       39.57       33.79      3.25 o 
  -7   5   6       36.62       42.92      2.57 o 
  -6   5   6      385.73      396.16      7.26 o 
  -5   5   6      252.33      276.05      6.94 o 
  -4   5   6      182.61      190.42      4.72 o 
  -3   5   6     2101.80     2157.40     27.89 o 
  -2   5   6      245.49      272.61      6.84 o 
  -1   5   6      278.93      254.44      6.11 o 
   0   5   6       10.21        9.86      2.32 o 
   1   5   6      673.31      721.25     17.21 o 
   2   5   6        3.12        4.63      1.92 o 
   3   5   6      207.78      194.59      6.83 o 
   4   5   6       40.05       50.40      5.84 o 
   5   5   6       43.25       33.48      4.03 o 
   6   5   6       24.92       26.92      4.26 o 
   7   5   6       34.11       34.00      5.52 o 
   8   5   6       12.03       21.96      5.25 o 
   9   5   6        0.05        0.88      4.25 o 
 -13   6   6        0.70        1.31      3.26 o 
 -12   6   6        0.13        0.51      2.54 o 
 -11   6   6       64.80       67.51      4.50 o 
 -10   6   6      176.98      176.28      6.64 o 
  -9   6   6      261.29      273.63      8.10 o 
  -8   6   6       25.65       22.91      3.26 o 
  -7   6   6        0.09       -0.43      1.66 o 
  -6   6   6      115.09      131.98      4.30 o 
  -5   6   6      160.78      150.15      7.48 o 
  -4   6   6       36.66       35.09      2.85 o 
  -3   6   6       90.57       99.98      4.84 o 
  -2   6   6      344.22      352.77      8.29 o 
  -1   6   6      459.12      456.16      9.79 o 
   0   6   6       20.40       17.24      2.85 o 
   1   6   6      877.12      863.39     15.27 o 
   2   6   6       29.42       22.48      3.10 o 
   3   6   6     1172.79     1167.19     21.25 o 
   4   6   6       60.66       86.70      5.39 o 
   5   6   6       63.60       53.00      5.14 o 
   6   6   6        2.97        8.59      4.56 o 
   7   6   6        1.52       -0.63      4.05 o 
   8   6   6       21.34       32.08      6.01 o 
   9   6   6        0.20       -1.50      4.50 o 
 -13   7   6        9.68        1.87      3.58 o 
 -12   7   6       81.20       69.43      5.77 o 
 -11   7   6       93.43       79.30      9.29 o 
 -10   7   6        1.95       -0.53      3.26 o 
  -9   7   6       27.17       30.18      4.41 o 
  -8   7   6       25.95       13.47      4.30 o 
  -7   7   6      389.23      354.94     10.32 o 
  -6   7   6      227.84      226.48      6.68 o 
  -5   7   6     1034.48     1030.86     17.27 o 
  -4   7   6      128.05      114.40      4.75 o 
  -3   7   6      111.60      112.02      4.81 o 
  -2   7   6      274.37      263.55      8.20 o 
  -1   7   6     1789.72     1796.00     32.80 o 
   0   7   6      110.38      110.79      5.22 o 
   1   7   6       27.79       24.41      3.90 o 
   2   7   6      722.53      689.90     14.90 o 
   3   7   6        6.94        5.08      3.43 o 
   4   7   6       93.84      113.32      6.21 o 
   5   7   6      262.85      289.73     10.55 o 
   6   7   6        0.16        2.16      4.38 o 
   7   7   6        3.02        4.47      4.81 o 
   8   7   6       17.70       13.12      5.36 o 
 -12   8   6        4.87        2.53      3.67 o 
 -11   8   6        0.06        0.02      3.41 o 
 -10   8   6       64.44       70.61      5.98 o 
  -9   8   6        0.02        2.62      3.53 o 
  -8   8   6      316.92      290.21     10.49 o 
  -7   8   6       89.98       80.75      5.29 o 
  -6   8   6       68.84       50.53      5.17 o 
  -5   8   6      693.52      660.25     14.24 o 
  -4   8   6       65.93       58.54      4.91 o 
  -3   8   6      197.01      157.83      6.76 o 
  -2   8   6      133.32      143.16      5.88 o 
  -1   8   6       30.47       31.76      3.74 o 
   0   8   6        0.48        2.90      2.82 o 
   1   8   6      201.10      237.00     11.86 o 
   2   8   6       77.26       81.10      5.55 o 
   3   8   6       49.22       45.30      5.72 o 
   4   8   6        0.24       -1.23      3.55 o 
   5   8   6      121.46      126.84      9.85 o 
   6   8   6       14.53       15.66      5.53 o 
   7   8   6        2.82       -0.40      5.21 o 
 -11   9   6       66.09       51.64      6.01 o 
 -10   9   6       27.41       25.56      4.85 o 
  -9   9   6       66.55       65.72      6.28 o 
  -8   9   6       42.89       45.13      5.56 o 
  -7   9   6       61.50       66.05      5.11 o 
  -6   9   6      205.91      225.56      9.01 o 
  -5   9   6      134.60      147.33      6.81 o 
  -4   9   6       35.96       42.55      5.63 o 
  -3   9   6      147.50      155.09      7.02 o 
  -2   9   6        6.35        9.91      3.50 o 
  -1   9   6      281.12      285.23     10.45 o 
   0   9   6        0.41        2.36      3.50 o 
   1   9   6        0.01        1.58      3.15 o 
   2   9   6      237.45      239.55      8.95 o 
   3   9   6        5.60       12.31      4.18 o 
   4   9   6        2.24        2.30      3.99 o 
   5   9   6        2.03        1.59      4.79 o 
   6   9   6        0.12        3.29      5.11 o 
 -10  10   6       73.60       73.73      7.32 o 
  -9  10   6       32.41       29.34      7.74 o 
  -8  10   6      113.23      132.75      8.33 o 
  -7  10   6      301.89      296.76     21.24 o 
  -6  10   6      270.23      297.33     10.91 o 
  -5  10   6      184.04      195.70      8.18 o 
  -4  10   6      150.80      169.17      7.86 o 
  -3  10   6       15.45       23.93      4.88 o 
  -2  10   6      253.56      261.25     10.39 o 
  -1  10   6       34.41       42.66      5.57 o 
   0  10   6      193.79      206.86     12.11 o 
   1  10   6        3.58       -1.93      3.86 o 
   2  10   6       36.05       48.95      6.08 o 
   3  10   6       24.62       34.19      6.51 o 
   4  10   6       66.11       71.71     12.09 o 
  -9  11   6        3.38       -1.64      4.18 o 
  -8  11   6       39.37       38.60      6.04 o 
  -7  11   6      206.35      201.24     11.69 o 
  -6  11   6      270.71      265.31     10.86 o 
  -5  11   6        6.63       15.12      4.81 o 
  -4  11   6      383.79      416.82     13.72 o 
  -3  11   6        0.86        0.82      4.01 o 
  -2  11   6        0.26        0.96      4.09 o 
  -1  11   6       39.44       34.96      5.73 o 
   0  11   6       15.59       14.11      4.86 o 
   1  11   6       18.51       11.73      4.90 o 
   2  11   6      107.60      124.41      9.65 o 
   3  11   6        8.79       14.40      6.01 o 
  -7  12   6      165.51      186.64     19.40 o 
  -6  12   6        0.14        9.06      5.61 o 
  -5  12   6      336.65      398.75     15.84 o 
  -4  12   6        3.04        6.51      5.28 o 
  -3  12   6        6.95        3.12      5.21 o 
  -2  12   6        0.17        1.27      4.50 o 
  -1  12   6        6.21        2.35      5.29 o 
   0  12   6        6.21        3.61      4.78 o 
  -2 -14   7        7.41       10.65      5.68 o 
  -1 -14   7       79.96       84.06     19.29 o 
   0 -14   7       11.39        7.95      5.27 o 
   1 -14   7       57.01       52.82      7.22 o 
   2 -14   7        8.98       10.39      4.79 o 
   3 -14   7       41.53       45.65      6.42 o 
   4 -14   7       20.14       20.04      5.32 o 
   5 -14   7       18.98        8.91      5.02 o 
  -5 -13   7        2.14        4.63      8.75 o 
  -4 -13   7        8.87        8.32      4.94 o 
  -3 -13   7       23.53       23.88      5.93 o 
  -2 -13   7       47.96       47.04      7.13 o 
  -1 -13   7       17.77       12.61      4.51 o 
   0 -13   7      212.30      239.51     16.87 o 
   1 -13   7       12.18       17.62      4.70 o 
   2 -13   7       33.04       43.44      8.94 o 
   3 -13   7       56.05       54.86      6.31 o 
   4 -13   7        3.19        0.01      3.97 o 
   5 -13   7        5.90        3.86      4.46 o 
   6 -13   7       50.10       47.83      6.17 o 
   7 -13   7        1.62        0.50      5.04 o 
  -6 -12   7       22.78       28.76      8.54 o 
  -5 -12   7       25.94       46.59      6.44 o 
  -4 -12   7      129.08      101.70      8.29 o 
  -3 -12   7      571.76      656.66     19.99 o 
  -2 -12   7        0.23        3.99      3.22 o 
  -1 -12   7       27.96       26.55      4.20 o 
   0 -12   7      199.98      217.20      8.18 o 
   1 -12   7       80.40       92.53      5.69 o 
   2 -12   7        1.91        0.67      3.54 o 
   3 -12   7      137.89      133.58     10.11 o 
   4 -12   7       50.66       53.37      5.36 o 
   5 -12   7       16.70       14.87      4.24 o 
   6 -12   7      207.81      185.80      8.40 o 
   7 -12   7        5.73       11.51      4.54 o 
   8 -12   7        0.39        8.27      5.40 o 
  -7 -11   7       77.02       66.54      7.76 o 
  -6 -11   7       57.72       62.06      6.69 o 
  -5 -11   7        1.87        5.93      4.05 o 
  -4 -11   7        0.13        3.31      3.50 o 
  -3 -11   7      258.63      249.04      9.68 o 
  -2 -11   7        6.34        6.58      4.30 o 
  -1 -11   7      214.61      198.39      7.04 o 
   0 -11   7        1.18       -0.95      2.76 o 
   1 -11   7      368.50      369.97     10.82 o 
   2 -11   7       23.31       23.58      4.20 o 
   3 -11   7      327.27      287.48     10.90 o 
   4 -11   7       20.44       21.24      4.08 o 
   5 -11   7       85.89       93.69      6.04 o 
   6 -11   7       12.16        8.34      3.69 o 
   7 -11   7        6.17        3.15      3.66 o 
   8 -11   7       94.32       92.94      6.38 o 
   9 -11   7       17.18       29.03      6.53 o 
  -9 -10   7       54.32       52.28      5.96 o 
  -8 -10   7        0.10       -1.34      3.98 o 
  -7 -10   7       43.52       48.97      5.86 o 
  -6 -10   7        0.11        1.60      3.73 o 
  -5 -10   7       96.47      106.30      6.32 o 
  -4 -10   7       15.48        6.89      3.47 o 
  -3 -10   7      503.53      517.35     13.21 o 
  -2 -10   7       65.62       61.33      4.58 o 
  -1 -10   7      268.80      295.80     17.07 o 
   0 -10   7     3274.95     3360.53     51.03 o 
   1 -10   7     1399.19     1424.57     25.30 o 
   2 -10   7        1.03       -1.59      3.17 o 
   3 -10   7      253.36      282.96      8.47 o 
   4 -10   7      145.54      143.20      6.80 o 
   5 -10   7        7.80       -0.75      3.01 o 
   6 -10   7      116.53      102.56      6.29 o 
   7 -10   7      263.50      221.66      8.79 o 
   8 -10   7      235.74      242.24      9.02 o 
   9 -10   7      376.28      359.32     14.89 o 
  10 -10   7      113.35      114.65      9.52 o 
  -9  -9   7       81.70       97.40      6.82 o 
  -8  -9   7       14.01       11.34      4.04 o 
  -7  -9   7      164.90      184.50      7.55 o 
  -6  -9   7        7.92       -0.79      2.96 o 
  -5  -9   7        9.87        7.66      3.67 o 
  -4  -9   7      565.32      562.22     14.04 o 
  -3  -9   7        1.35        2.68      2.30 o 
  -2  -9   7       52.83       46.97      3.65 o 
  -1  -9   7     1090.49     1155.12     17.45 o 
   0  -9   7       44.40       40.17      3.43 o 
   1  -9   7      288.50      314.97      9.22 o 
   2  -9   7      243.67      217.39      7.20 o 
   3  -9   7     2381.74     2391.69     34.64 o 
   4  -9   7      126.02      109.74      5.34 o 
   5  -9   7       33.28       32.68      4.24 o 
   6  -9   7      118.88      137.30      6.76 o 
   7  -9   7      261.60      220.40      8.36 o 
   8  -9   7       27.40       29.80      4.82 o 
   9  -9   7      376.32      379.51     14.95 o 
  10  -9   7        0.06        3.50      4.96 o 
  11  -9   7       13.27       15.45      5.68 o 
 -10  -8   7       46.31       45.33      4.86 o 
  -9  -8   7       38.06       39.65      4.24 o 
  -8  -8   7      155.59      157.79      5.93 o 
  -7  -8   7       36.10       31.85      3.37 o 
  -6  -8   7      136.42      117.28      5.86 o 
  -5  -8   7      139.69      147.05      6.42 o 
  -4  -8   7      329.86      343.22      7.78 o 
  -3  -8   7      467.73      490.05     12.15 o 
  -2  -8   7       37.53       43.72      3.33 o 
  -1  -8   7     1153.17     1176.12     17.25 o 
   0  -8   7     1402.86     1383.76     19.76 o 
   1  -8   7      179.89      167.15      5.78 o 
   2  -8   7        2.65        0.44      2.18 o 
   3  -8   7        0.43        0.15      2.53 o 
   4  -8   7        0.18       -0.39      2.28 o 
   5  -8   7        0.11       -1.15      2.30 o 
   6  -8   7        4.15        1.86      2.85 o 
   7  -8   7        7.18        4.79      3.27 o 
   8  -8   7       37.38       38.14      4.94 o 
   9  -8   7       21.93       33.81      5.95 o 
  10  -8   7       57.05       52.89      7.22 o 
  11  -8   7        0.22        3.64      4.65 o 
 -11  -7   7       14.88       15.03      3.06 o 
 -10  -7   7       80.53       75.78      4.64 o 
  -9  -7   7      103.01       91.11      4.35 o 
  -8  -7   7      170.26      179.06     11.63 o 
  -7  -7   7        7.76        5.76      2.68 o 
  -6  -7   7        0.99        7.79      2.56 o 
  -5  -7   7      350.08      335.77      7.66 o 
  -4  -7   7      167.32      152.24      4.54 o 
  -3  -7   7       65.30       55.79      3.09 o 
  -2  -7   7       11.31        7.07      2.28 o 
  -1  -7   7     1312.00     1209.99     18.09 o 
   0  -7   7        2.52        1.66      1.73 o 
   1  -7   7      186.07      197.00      5.88 o 
   2  -7   7       14.68        4.06      2.18 o 
   3  -7   7        9.79       13.98      2.53 o 
   4  -7   7     1146.64     1255.90     20.10 o 
   5  -7   7       40.25       55.70      3.71 o 
   6  -7   7        0.95        0.32      2.62 o 
   7  -7   7       69.92       57.37      4.69 o 
   8  -7   7        0.72        7.45      3.61 o 
   9  -7   7        1.09        3.04      4.12 o 
  10  -7   7       14.66       17.53      5.23 o 
  11  -7   7       10.99       17.25      5.58 o 
 -12  -6   7        5.27        4.21      2.38 o 
 -11  -6   7       86.39       94.43      5.46 o 
 -10  -6   7      367.91      352.08      8.82 o 
  -9  -6   7        1.36        0.00      2.32 o 
  -8  -6   7        3.22       -0.45      2.26 o 
  -7  -6   7       29.28       28.13      2.83 o 
  -6  -6   7        0.69        2.19      1.91 o 
  -5  -6   7      246.75      251.08      6.19 o 
  -4  -6   7      267.61      266.00      5.76 o 
  -3  -6   7        4.35        3.45      1.65 o 
  -2  -6   7       67.16       82.46      3.61 o 
  -1  -6   7      336.83      326.83      6.04 o 
   0  -6   7      124.08      121.57      4.08 o 
   1  -6   7      167.88      167.86      5.39 o 
   2  -6   7     1733.58     1722.48     25.21 o 
   3  -6   7       18.98       28.56      3.54 o 
   4  -6   7      397.50      373.25      7.95 o 
   5  -6   7      120.45      112.31      4.50 o 
   6  -6   7       88.77       92.29      4.68 o 
   7  -6   7        0.28        2.61      2.79 o 
   8  -6   7      186.93      197.67     10.19 o 
   9  -6   7       42.86       51.79      6.37 o 
  10  -6   7       61.04       61.53      6.84 o 
  11  -6   7        2.36        6.16      4.51 o 
 -12  -5   7        1.75        0.69      1.97 o 
 -11  -5   7      155.39      169.25      5.30 o 
 -10  -5   7        9.29        4.97      2.80 o 
  -9  -5   7       63.08       66.19      3.96 o 
  -8  -5   7      833.92      857.80     13.74 o 
  -7  -5   7     1371.21     1408.61     20.63 o 
  -6  -5   7       92.16       86.96      3.49 o 
  -5  -5   7       84.51       83.78      2.92 o 
  -4  -5   7      516.87      486.82      7.31 o 
  -3  -5   7      120.47      131.68      3.50 o 
  -2  -5   7        5.63       17.67      1.83 o 
  -1  -5   7      438.86      401.78      6.86 o 
   0  -5   7        0.20        0.52      1.50 o 
   1  -5   7      367.97      377.32      7.42 o 
   2  -5   7       73.47       66.04      3.54 o 
   3  -5   7      825.71      777.42     12.46 o 
   4  -5   7      142.55      140.20      5.07 o 
   5  -5   7        0.09       -0.89      1.77 o 
   6  -5   7      873.69      804.93     13.36 o 
   7  -5   7       11.33        6.16      2.81 o 
   8  -5   7        1.18       -0.47      2.99 o 
   9  -5   7       45.76       45.96      5.97 o 
  10  -5   7       71.80       63.93      6.72 o 
  11  -5   7       33.41       40.92      6.26 o 
  12  -5   7        3.50        0.90      4.54 o 
 -13  -4   7       45.85       47.10      5.93 o 
 -12  -4   7        3.74        2.50      1.59 o 
 -11  -4   7       80.26       77.10      5.07 o 
 -10  -4   7       76.00       73.59      2.89 o 
  -9  -4   7      226.68      221.59      4.78 o 
  -8  -4   7     1023.60     1077.10     16.16 o 
  -7  -4   7        1.88        0.93      1.30 o 
  -6  -4   7      260.63      266.16      5.09 o 
  -5  -4   7     1191.69     1193.71     14.70 o 
  -4  -4   7      137.59      173.36      3.90 o 
  -3  -4   7     3513.68     3766.31     42.53 o 
  -2  -4   7       17.77       11.58      1.55 o 
  -1  -4   7       94.77      138.65      3.65 o 
   0  -4   7     1847.80     1696.12     22.12 o 
   1  -4   7     2164.36     2468.21     31.07 o 
   2  -4   7        0.00       -0.72      1.44 o 
   3  -4   7     1000.57     1050.43     14.59 o 
   4  -4   7     1016.56      984.76     17.04 o 
   5  -4   7     1678.60     1824.62     23.26 o 
   6  -4   7        5.18        9.80      2.24 o 
   7  -4   7       25.92       17.46      2.95 o 
   8  -4   7       32.86       32.82      3.84 o 
   9  -4   7        1.50       -2.06      4.13 o 
  10  -4   7       31.70       24.77      4.59 o 
  11  -4   7        0.25       -1.81      3.61 o 
  12  -4   7        3.48        1.70      4.01 o 
 -13  -3   7        1.60       -4.02      8.03 o 
 -12  -3   7       54.84       55.08     14.04 o 
 -11  -3   7       12.95       16.21      2.56 o 
 -10  -3   7        1.47       -1.21      2.42 o 
  -9  -3   7      921.47      942.12     16.53 o 
  -8  -3   7      839.34      918.03     15.14 o 
  -7  -3   7       28.77       24.23      2.15 o 
  -6  -3   7        0.34       -0.29      1.39 o 
  -5  -3   7      845.99      791.21     10.35 o 
  -4  -3   7      411.03      404.30      7.26 o 
  -3  -3   7      752.76      836.30     11.22 o 
  -2  -3   7       94.46      100.29      2.85 o 
  -1  -3   7       15.87       15.54      1.67 o 
   0  -3   7     9763.22    10304.12    112.00 o 
   1  -3   7      413.99      494.78      9.12 o 
   2  -3   7        1.49        1.56      1.57 o 
   3  -3   7      258.18      242.68      5.79 o 
   4  -3   7      560.32      560.64     10.67 o 
   5  -3   7        3.57        2.85      2.00 o 
   6  -3   7       30.31       43.26      3.21 o 
   7  -3   7      535.91      529.48     11.92 o 
   8  -3   7       83.59       78.49      5.46 o 
   9  -3   7       30.51       28.57      5.12 o 
  10  -3   7       10.03       17.00      4.79 o 
  11  -3   7       94.94      113.11      7.60 o 
  12  -3   7        6.70        8.60      4.40 o 
 -13  -2   7       73.52       71.36     15.34 o 
 -12  -2   7       59.38       58.41     13.82 o 
 -11  -2   7        8.61       14.26      9.63 o 
 -10  -2   7        0.32        0.75      1.73 o 
  -9  -2   7      398.26      433.98     10.65 o 
  -8  -2   7      457.28      469.01      7.10 o 
  -7  -2   7        3.27       -0.64      1.28 o 
  -6  -2   7       31.50       26.15      1.87 o 
  -5  -2   7        0.95       -0.07      1.02 o 
  -4  -2   7        0.95        3.26      1.24 o 
  -3  -2   7      243.11      264.54      5.27 o 
  -2  -2   7      490.76      526.57      7.04 o 
  -1  -2   7     2064.40     2144.80     23.85 o 
   0  -2   7      605.24      766.24     11.43 o 
   1  -2   7     1225.21     1098.13     16.71 o 
   2  -2   7      201.56      158.90      4.88 o 
   3  -2   7      183.74      195.41      5.58 o 
   4  -2   7      227.18      215.00      6.06 o 
   5  -2   7       21.65       39.24      4.00 o 
   6  -2   7      108.33      114.55      4.71 o 
   7  -2   7       87.57       95.91      4.67 o 
   8  -2   7       47.10       37.16      4.45 o 
   9  -2   7        0.86       -2.19      4.38 o 
  10  -2   7       41.32       45.54      7.73 o 
  11  -2   7        7.36       12.53      6.16 o 
 -13  -1   7      315.51      296.24     26.20 o 
 -12  -1   7       84.57       89.68     16.14 o 
 -11  -1   7       93.08       96.50      7.42 o 
 -10  -1   7       27.88       31.37      5.06 o 
  -9  -1   7       11.98       13.25      2.06 o 
  -8  -1   7        1.53        2.40      1.13 o 
  -7  -1   7      711.04      687.34      9.77 o 
  -6  -1   7      811.03      828.42     11.53 o 
  -5  -1   7      555.84      536.53      7.10 o 
  -4  -1   7     1334.24     1248.96     14.57 o 
  -3  -1   7      287.85      272.40      5.36 o 
  -2  -1   7       17.12        8.41      1.36 o 
  -1  -1   7       59.88       34.94      2.02 o 
   0  -1   7      198.32      226.04      5.51 o 
   1  -1   7      188.79      193.71      5.23 o 
   2  -1   7      720.44      706.99     12.15 o 
   3  -1   7       56.47       52.55      3.25 o 
   4  -1   7      185.35      156.72      5.20 o 
   5  -1   7      143.63      153.34      5.27 o 
   6  -1   7       81.97       68.99      4.35 o 
   7  -1   7     1260.24     1174.35     23.22 o 
   8  -1   7      190.61      221.10     14.01 o 
   9  -1   7        0.01        4.61      4.68 o 
  10  -1   7        0.00       -2.44      6.15 o 
  11  -1   7       29.77       29.25      7.09 o 
 -14   0   7      193.06      197.08     23.88 o 
 -13   0   7      114.63       98.80     17.44 o 
 -12   0   7        7.44        3.98      7.82 o 
 -11   0   7      226.69      217.46      6.56 o 
 -10   0   7       30.61       32.74      2.57 o 
  -9   0   7        1.38        4.30      1.27 o 
  -8   0   7      145.48      141.94      3.40 o 
  -7   0   7        1.14        5.16      1.30 o 
  -6   0   7       78.89       67.14      2.30 o 
  -5   0   7        2.03        2.57      1.11 o 
  -4   0   7      121.08      132.06      3.96 o 
  -3   0   7       75.10       94.05      3.28 o 
  -2   0   7       45.12       49.36      2.27 o 
  -1   0   7       91.61       88.27      3.13 o 
   0   0   7      259.05      221.32      7.70 o 
   1   0   7      383.44      348.17      6.80 o 
   2   0   7      426.25      355.79      7.08 o 
   3   0   7      114.56      130.58      7.03 o 
   4   0   7      430.77      392.95      8.66 o 
   5   0   7       55.29       87.11      4.25 o 
   6   0   7       83.19       77.53      4.62 o 
   7   0   7       60.95       63.68      4.97 o 
   8   0   7       46.10       41.72      9.23 o 
   9   0   7       57.15       62.15      8.22 o 
  10   0   7       13.49        9.23      8.90 o 
  11   0   7        0.07       -0.07      5.28 o 
 -14   1   7        0.81        2.52      3.30 o 
 -13   1   7       80.70       83.57      9.93 o 
 -12   1   7       99.81      123.40      3.43 o 
 -11   1   7      230.45      244.05      5.69 o 
 -10   1   7      595.74      562.05      9.22 o 
  -9   1   7      325.74      333.34      6.42 o 
  -8   1   7        2.08       -0.59      1.29 o 
  -7   1   7        1.80        1.34      1.29 o 
  -6   1   7        0.08        1.08      1.07 o 
  -5   1   7        2.08        5.19      1.26 o 
  -4   1   7      178.97      153.82      3.92 o 
  -3   1   7     1081.43     1132.42     13.71 o 
  -2   1   7       17.85       15.95      1.67 o 
  -1   1   7      392.31      360.20      7.29 o 
   0   1   7        5.67        4.40      2.51 o 
   1   1   7      209.72      221.59      5.80 o 
   2   1   7       79.49       89.66      3.69 o 
   3   1   7      131.75      140.09      4.96 o 
   4   1   7      695.93      674.87     11.46 o 
   5   1   7       72.05       86.43      4.04 o 
   6   1   7       55.02       49.37      4.00 o 
   7   1   7      267.76      307.94     11.06 o 
   8   1   7       71.02       88.47     17.15 o 
   9   1   7        2.10        5.99      5.23 o 
  10   1   7        8.89       10.13      4.74 o 
  11   1   7        0.87        5.45      4.64 o 
 -14   2   7        0.01        1.19      1.68 o 
 -13   2   7        4.97        0.52      1.80 o 
 -12   2   7      636.65      584.75     10.93 o 
 -11   2   7       96.26       89.60      3.37 o 
 -10   2   7       82.13       78.11      4.21 o 
  -9   2   7       17.38       16.28      2.02 o 
  -8   2   7     2221.56     2210.42     37.95 o 
  -7   2   7      308.16      312.59      5.60 o 
  -6   2   7     1680.82     1736.09     24.50 o 
  -5   2   7     1565.34     1551.92     24.22 o 
  -4   2   7      238.87      211.43      4.60 o 
  -3   2   7       26.67       39.94      2.20 o 
  -2   2   7     1088.08     1234.67     16.67 o 
  -1   2   7       55.24       68.44      3.38 o 
   0   2   7      718.51      839.03     13.80 o 
   1   2   7      224.55      248.80      6.38 o 
   2   2   7       21.46       17.86      2.42 o 
   3   2   7       31.87       28.27      2.86 o 
   4   2   7      190.87      199.06      5.80 o 
   5   2   7        5.62        7.98      2.43 o 
   6   2   7       65.23       65.30      4.53 o 
   7   2   7       15.73       11.49      3.35 o 
   8   2   7       27.52       21.59      4.92 o 
   9   2   7        0.22       -1.85      3.70 o 
  10   2   7        2.21        3.05      4.51 o 
 -14   3   7        2.16        5.83      2.21 o 
 -13   3   7       42.07       33.36      2.93 o 
 -12   3   7      587.61      511.15     10.53 o 
 -11   3   7       64.09       76.62      3.79 o 
 -10   3   7      232.02      254.34      6.76 o 
  -9   3   7      424.53      434.42      8.61 o 
  -8   3   7      131.75      125.72      4.41 o 
  -7   3   7      607.12      552.27      8.91 o 
  -6   3   7      246.13      252.59      5.16 o 
  -5   3   7      989.79     1044.35     14.07 o 
  -4   3   7      243.02      252.61      5.63 o 
  -3   3   7     1541.13     1497.62     18.88 o 
  -2   3   7        3.13       -0.43      1.43 o 
  -1   3   7      304.45      260.58      6.48 o 
   0   3   7      102.90       90.96      3.79 o 
   1   3   7      227.87      226.73      6.31 o 
   2   3   7     1412.45     1398.51     19.90 o 
   3   3   7      254.71      234.36      7.25 o 
   4   3   7      643.89      649.62     11.58 o 
   5   3   7      467.09      465.11     11.18 o 
   6   3   7        1.67       -1.29      2.57 o 
   7   3   7       13.16        7.61      4.04 o 
   8   3   7        2.24        1.32      4.55 o 
   9   3   7       12.23        5.63      4.53 o 
  10   3   7        0.01       -2.08      4.16 o 
 -13   4   7        4.11        6.79      2.54 o 
 -12   4   7      533.65      496.21     11.53 o 
 -11   4   7      159.73      161.89      5.87 o 
 -10   4   7       48.83       49.13      3.60 o 
  -9   4   7      150.32      142.12      5.73 o 
  -8   4   7      193.56      184.07      6.10 o 
  -7   4   7       27.71       33.44      2.25 o 
  -6   4   7        3.05        1.65      1.50 o 
  -5   4   7      110.11      124.09      4.99 o 
  -4   4   7       18.20       17.94      2.22 o 
  -3   4   7      794.34      740.79     12.09 o 
  -2   4   7      246.73      245.77      5.94 o 
  -1   4   7      286.40      299.32      9.36 o 
   0   4   7       24.65       17.06      2.67 o 
   1   4   7      708.23      667.52     12.46 o 
   2   4   7       90.70       84.25      4.40 o 
   3   4   7       35.53       33.95      3.19 o 
   4   4   7     1704.00     1603.47     27.02 o 
   5   4   7      207.31      227.86      9.49 o 
   6   4   7        3.78        6.19      3.37 o 
   7   4   7       15.57        9.18      8.40 o 
   8   4   7        7.57        6.11      4.59 o 
   9   4   7        1.17       -1.96      3.93 o 
 -13   5   7        4.12        0.86      2.63 o 
 -12   5   7       92.82       95.94      5.95 o 
 -11   5   7       58.69       64.91      4.34 o 
 -10   5   7     1019.45     1009.63     18.68 o 
  -9   5   7      757.94      802.04     17.62 o 
  -8   5   7        7.34       13.58      3.51 o 
  -7   5   7       38.94       44.27      3.04 o 
  -6   5   7       72.79       74.50      3.33 o 
  -5   5   7      775.69      844.66     13.37 o 
  -4   5   7      404.80      426.21      8.59 o 
  -3   5   7       18.18       23.34      2.72 o 
  -2   5   7       44.98       53.52      3.27 o 
  -1   5   7      402.37      432.82      9.42 o 
   0   5   7        2.12        1.46      2.27 o 
   1   5   7      118.84      124.98      5.19 o 
   2   5   7        3.41       -0.17      2.22 o 
   3   5   7      448.75      443.85     11.26 o 
   4   5   7      687.00      659.30     14.57 o 
   5   5   7       81.63       86.71      5.56 o 
   6   5   7        0.04       -1.68      3.37 o 
   7   5   7        2.00       -1.86      3.71 o 
   8   5   7      177.36      209.91     11.05 o 
   9   5   7        3.03       -0.64      4.79 o 
 -13   6   7        0.12        1.14      3.36 o 
 -12   6   7        7.46        0.75      3.32 o 
 -11   6   7       12.92       23.98      4.09 o 
 -10   6   7      203.16      196.23      7.27 o 
  -9   6   7        0.36        4.36      2.70 o 
  -8   6   7       80.93       99.96      5.31 o 
  -7   6   7        0.53        2.76      2.24 o 
  -6   6   7      587.22      622.36     11.16 o 
  -5   6   7      951.01      930.98     15.82 o 
  -4   6   7        2.20        2.29      2.01 o 
  -3   6   7      699.77      725.49     12.35 o 
  -2   6   7       15.72       14.70      2.44 o 
  -1   6   7       49.14       35.75      3.56 o 
   0   6   7        3.96        1.62      2.55 o 
   1   6   7      253.49      254.39      7.61 o 
   2   6   7       53.98       68.59      4.95 o 
   3   6   7     1067.57     1047.20     20.10 o 
   4   6   7       21.13       14.88      3.90 o 
   5   6   7        1.18        5.68      3.96 o 
   6   6   7       56.72       49.22      7.69 o 
   7   6   7        3.53        3.53      5.63 o 
   8   6   7        9.29        9.15      5.33 o 
 -12   7   7       74.06       78.61      9.07 o 
 -11   7   7        4.57        3.13      3.91 o 
 -10   7   7        0.09       -2.12      4.23 o 
  -9   7   7       12.20       22.85      4.37 o 
  -8   7   7      125.93      130.83     10.22 o 
  -7   7   7       82.01       79.79      7.10 o 
  -6   7   7      422.90      443.61     10.86 o 
  -5   7   7       10.78        9.09      3.00 o 
  -4   7   7      209.26      199.11      7.32 o 
  -3   7   7       41.27       43.00      4.56 o 
  -2   7   7      321.78      322.72     10.94 o 
  -1   7   7      409.03      417.40     12.18 o 
   0   7   7       31.78       40.73      3.95 o 
   1   7   7      111.96       93.25      5.72 o 
   2   7   7      885.40      919.39     18.61 o 
   3   7   7      590.89      563.27     13.73 o 
   4   7   7        8.95       11.30      4.16 o 
   5   7   7      503.03      508.28     14.79 o 
   6   7   7        0.80        5.45      5.15 o 
   7   7   7       13.24       25.00      6.29 o 
 -12   8   7      176.81      206.50      9.57 o 
 -11   8   7       31.43       24.73      8.60 o 
 -10   8   7       32.36       32.74      5.02 o 
  -9   8   7        3.82        3.62      3.65 o 
  -8   8   7       10.96       15.03      4.12 o 
  -7   8   7        0.78       -1.63      3.27 o 
  -6   8   7       13.94       20.83      4.11 o 
  -5   8   7      113.49      106.89      5.89 o 
  -4   8   7       46.58       45.76      4.48 o 
  -3   8   7      685.69      646.37     14.61 o 
  -2   8   7        0.36        1.03      3.03 o 
  -1   8   7        0.86       -1.49      2.97 o 
   0   8   7       12.70       11.75      3.96 o 
   1   8   7       39.74       53.76      5.10 o 
   2   8   7      128.88      145.28      7.22 o 
   3   8   7      111.16      112.86      7.61 o 
   4   8   7      151.85      155.19      8.51 o 
   5   8   7       97.27       85.11      8.41 o 
   6   8   7       92.53       84.11     12.22 o 
 -11   9   7        1.27        2.59      3.85 o 
 -10   9   7        5.01       -1.55      4.99 o 
  -9   9   7       70.41       76.14      9.08 o 
  -8   9   7      199.07      210.62      9.85 o 
  -7   9   7       16.04       35.04      5.23 o 
  -6   9   7        2.11        0.67      3.58 o 
  -5   9   7       10.33        5.57      3.46 o 
  -4   9   7       25.07       30.06      4.45 o 
  -3   9   7       26.12       28.65      4.43 o 
  -2   9   7        6.05        0.94      3.63 o 
  -1   9   7        6.18        2.90      3.99 o 
   0   9   7      120.75       93.26      7.05 o 
   1   9   7        0.53        3.82      4.26 o 
   2   9   7       21.62       13.33      4.54 o 
   3   9   7       20.07       18.55      5.74 o 
   4   9   7      116.00      104.18     10.41 o 
   5   9   7       25.93       13.48      7.02 o 
 -10  10   7        6.39        9.89      4.80 o 
  -9  10   7        3.32       -1.85      3.71 o 
  -8  10   7      205.54      209.50     10.35 o 
  -7  10   7       10.42        6.55      5.09 o 
  -6  10   7        3.84       -2.20      4.40 o 
  -5  10   7       63.59       90.41      7.02 o 
  -4  10   7       10.72       10.20      4.14 o 
  -3  10   7       57.99       64.65      6.44 o 
  -2  10   7      152.24      172.98      9.22 o 
  -1  10   7      228.95      260.32     10.80 o 
   0  10   7        2.65        2.87      4.21 o 
   1  10   7       30.58       36.41      5.69 o 
   2  10   7        0.30        0.63      4.79 o 
   3  10   7       17.83       17.27      6.01 o 
  -8  11   7        2.68        2.37      4.41 o 
  -7  11   7        4.92        3.84      5.58 o 
  -6  11   7       61.48       52.79      8.06 o 
  -5  11   7      162.68      166.41     12.15 o 
  -4  11   7       11.38        7.96      5.23 o 
  -3  11   7       60.69       61.54      6.84 o 
  -2  11   7       18.36       16.87      5.30 o 
  -1  11   7       14.20       11.55      5.41 o 
   0  11   7       47.00       30.52      8.68 o 
   1  11   7        0.08        3.90      5.39 o 
  -5  12   7        2.60        2.73      5.40 o 
  -4  12   7      166.18      149.12     10.79 o 
  -3  12   7       11.07        7.82      5.74 o 
  -2  12   7        0.22       -2.27      4.54 o 
  -1 -14   8        7.07       17.54      7.16 o 
   0 -14   8      181.48      207.75     11.57 o 
   1 -14   8       33.86       49.24      8.68 o 
   2 -14   8       23.36       34.64      6.67 o 
   3 -14   8       27.60       30.67      5.79 o 
   4 -14   8        0.22        1.47      4.47 o 
  -4 -13   8        1.21       -1.88      4.82 o 
  -3 -13   8        4.34       10.28      5.33 o 
  -2 -13   8       39.99       47.43      6.10 o 
  -1 -13   8        1.44        1.72      4.36 o 
   0 -13   8       13.37        9.83      4.34 o 
   1 -13   8       43.64       53.68      6.14 o 
   2 -13   8       21.28       19.90      4.39 o 
   3 -13   8       61.46       65.59      6.03 o 
   4 -13   8       21.36        9.11      4.49 o 
   5 -13   8        7.91        9.09      4.21 o 
   6 -13   8        9.26       12.05      7.74 o 
  -6 -12   8        4.68       -0.31      4.42 o 
  -5 -12   8       60.18       54.67      6.83 o 
  -4 -12   8       11.43       12.14      4.44 o 
  -3 -12   8       99.03      120.30      7.66 o 
  -2 -12   8       13.28       11.18      4.99 o 
  -1 -12   8       11.34       16.08      3.77 o 
   0 -12   8        0.87       -0.98      3.32 o 
   1 -12   8       13.53        9.94      3.47 o 
   2 -12   8       70.67       74.79      6.02 o 
   3 -12   8        0.20        3.15      3.30 o 
   4 -12   8       24.25       15.35      4.14 o 
   5 -12   8        1.79       -1.66      3.31 o 
   6 -12   8        5.38        1.15      3.72 o 
   7 -12   8        0.64       -2.02      4.03 o 
   8 -12   8       45.11       47.85      7.47 o 
  -7 -11   8        3.63       -1.94      3.88 o 
  -6 -11   8       63.19       75.49      7.10 o 
  -5 -11   8      171.35      168.40      8.31 o 
  -4 -11   8       19.21       11.63      4.00 o 
  -3 -11   8       38.92       30.30      5.69 o 
  -2 -11   8        3.78       -1.57      3.14 o 
  -1 -11   8      611.04      589.07     15.40 o 
   0 -11   8      150.96      149.15      7.19 o 
   1 -11   8        0.50       -0.81      3.38 o 
   2 -11   8        0.91       -1.46      2.92 o 
   3 -11   8       50.17       44.29      6.67 o 
   4 -11   8      222.66      218.31      9.85 o 
   5 -11   8       20.40       11.48      4.67 o 
   6 -11   8       39.66       15.56      5.24 o 
   7 -11   8        4.34        1.76      4.21 o 
   8 -11   8       64.44       43.77      5.95 o 
   9 -11   8        8.98       13.92      7.22 o 
  -8 -10   8       42.81       50.54      5.90 o 
  -7 -10   8        0.26       -0.15      3.25 o 
  -6 -10   8       22.10       12.57      3.90 o 
  -5 -10   8       12.34       10.64      4.24 o 
  -4 -10   8        6.32        5.58      3.69 o 
  -3 -10   8       25.33       12.84      4.33 o 
  -2 -10   8      474.00      472.72     12.82 o 
  -1 -10   8      425.62      439.99     11.97 o 
   0 -10   8       10.73       13.25      3.43 o 
   1 -10   8       75.08       89.25      5.77 o 
   2 -10   8      255.43      252.90      8.92 o 
   3 -10   8     3846.34     3960.54     59.84 o 
   4 -10   8        0.76        6.36      5.47 o 
   5 -10   8        0.02       -1.62      3.24 o 
   6 -10   8      459.07      446.19     12.46 o 
   7 -10   8       39.07       43.68      5.72 o 
   8 -10   8      424.90      399.19     14.61 o 
   9 -10   8       33.09       34.25      6.82 o 
  -9  -9   8       12.53       16.10      4.56 o 
  -8  -9   8        5.66        5.26      3.20 o 
  -7  -9   8       15.00       10.40      3.71 o 
  -6  -9   8       58.00       50.00      5.56 o 
  -5  -9   8      112.66       99.58      6.95 o 
  -4  -9   8       24.23       20.48      5.88 o 
  -3  -9   8       28.85       32.78      4.05 o 
  -2  -9   8        5.06        8.05      2.91 o 
  -1  -9   8      140.37      128.11      5.95 o 
   0  -9   8      438.02      443.91     11.19 o 
   1  -9   8        0.30        4.01      2.99 o 
   2  -9   8     5464.79     5548.36     73.17 o 
   3  -9   8       86.89       94.71      5.28 o 
   4  -9   8       66.53       63.99      4.58 o 
   5  -9   8      170.88      186.59      7.68 o 
   6  -9   8      298.60      311.49      9.98 o 
   7  -9   8      522.43      530.66     13.57 o 
   8  -9   8      384.33      355.22     12.16 o 
   9  -9   8       34.37       48.23      7.07 o 
  10  -9   8        0.92       -2.17      4.85 o 
 -10  -8   8        0.37       -1.58      3.16 o 
  -9  -8   8       19.62       24.94      3.39 o 
  -8  -8   8       78.93       80.09      5.36 o 
  -7  -8   8      370.64      324.33      9.82 o 
  -6  -8   8      699.09      685.28     15.63 o 
  -5  -8   8      218.89      211.53      7.83 o 
  -4  -8   8       75.39       74.66      6.31 o 
  -3  -8   8        9.86       16.74      3.01 o 
  -2  -8   8       56.66       74.76      4.14 o 
  -1  -8   8      183.39      185.65      5.58 o 
   0  -8   8      209.19      216.11      6.12 o 
   1  -8   8      675.13      668.55     12.95 o 
   2  -8   8     1613.54     1616.70     24.89 o 
   3  -8   8      356.77      361.61      9.02 o 
   4  -8   8        4.17       -0.65      2.73 o 
   5  -8   8        9.62       11.64      3.38 o 
   6  -8   8      551.80      565.69     13.52 o 
   7  -8   8      124.90      121.43      6.48 o 
   8  -8   8       31.85       27.57      4.84 o 
   9  -8   8       19.41       11.63      5.23 o 
  10  -8   8      103.25      108.04      9.22 o 
 -11  -7   8        7.09        5.60      2.86 o 
 -10  -7   8       42.52       41.29      3.45 o 
  -9  -7   8       39.36       37.13      3.83 o 
  -8  -7   8        4.83        2.98      2.68 o 
  -7  -7   8        4.52        6.86      2.73 o 
  -6  -7   8       51.42       47.26      4.16 o 
  -5  -7   8        0.89       -0.43      2.31 o 
  -4  -7   8       13.40        8.39      2.02 o 
  -3  -7   8        6.37        7.17      1.90 o 
  -2  -7   8      718.74      648.47     11.29 o 
  -1  -7   8      136.56      125.75      4.42 o 
   0  -7   8       96.71       96.43      4.08 o 
   1  -7   8        7.58       10.51      2.25 o 
   2  -7   8     1317.68     1330.16     20.99 o 
   3  -7   8       15.12       15.30      2.77 o 
   4  -7   8      440.85      435.68     11.57 o 
   5  -7   8       62.97       53.49      4.09 o 
   6  -7   8       46.91       54.17      4.70 o 
   7  -7   8       11.98       14.84      3.59 o 
   8  -7   8        0.51       -1.68      3.36 o 
   9  -7   8        4.70        1.85      4.38 o 
  10  -7   8      177.80      187.17     10.92 o 
  11  -7   8        0.28        4.66      5.17 o 
 -11  -6   8        8.38        3.99      2.15 o 
 -10  -6   8        7.35        4.76      4.29 o 
  -9  -6   8       30.51       28.18      3.28 o 
  -8  -6   8      140.58      158.27      7.10 o 
  -7  -6   8       10.41        9.86      2.50 o 
  -6  -6   8        8.59        5.11      2.26 o 
  -5  -6   8       53.15       48.45      2.77 o 
  -4  -6   8        2.49        1.39      1.46 o 
  -3  -6   8       88.50       86.72      3.54 o 
  -2  -6   8     1535.07     1696.01     22.94 o 
  -1  -6   8        0.01       -0.75      1.80 o 
   0  -6   8       71.88       80.14      3.99 o 
   1  -6   8        2.74        0.77      1.63 o 
   2  -6   8        0.15        1.18      2.04 o 
   3  -6   8      178.78      177.09      5.91 o 
   4  -6   8      267.94      278.00      9.35 o 
   5  -6   8      305.15      342.23      8.64 o 
   6  -6   8        7.56       16.34      3.42 o 
   7  -6   8        7.03        8.07      3.27 o 
   8  -6   8       41.07       45.30      5.20 o 
   9  -6   8       42.41       38.44      6.18 o 
  10  -6   8        0.00       -2.30      4.60 o 
  11  -6   8       47.40       38.77      6.92 o 
 -12  -5   8      139.00      151.62      5.14 o 
 -11  -5   8      145.53      160.38      5.48 o 
 -10  -5   8       80.38       76.99      3.93 o 
  -9  -5   8      332.63      348.48      8.15 o 
  -8  -5   8      548.23      574.48     10.26 o 
  -7  -5   8      203.97      204.86      5.29 o 
  -6  -5   8       33.54       41.36      2.71 o 
  -5  -5   8        3.00        3.74      1.40 o 
  -4  -5   8      145.52      137.63      4.17 o 
  -3  -5   8      196.22      192.40      4.65 o 
  -2  -5   8      197.52      191.88      5.31 o 
  -1  -5   8       11.00        9.02      2.24 o 
   0  -5   8      986.22      916.00     14.67 o 
   1  -5   8      773.05      785.40     13.61 o 
   2  -5   8      452.44      380.72      8.47 o 
   3  -5   8      362.95      372.45      8.60 o 
   4  -5   8      771.27      801.01     14.37 o 
   5  -5   8        7.79        7.98      2.29 o 
   6  -5   8       13.97       13.18      3.03 o 
   7  -5   8       14.94       14.24      3.14 o 
   8  -5   8      177.92      179.03      7.48 o 
   9  -5   8        0.00        6.28      3.88 o 
  10  -5   8        5.22       -0.83      4.37 o 
  11  -5   8        1.41        4.86      4.68 o 
 -12  -4   8        0.11       -0.90      1.79 o 
 -11  -4   8       25.30       26.34      2.40 o 
 -10  -4   8      307.15      289.79      6.80 o 
  -9  -4   8      102.42      103.68      3.78 o 
  -8  -4   8      948.43      944.61     14.76 o 
  -7  -4   8       91.39       76.63      3.39 o 
  -6  -4   8        8.73        7.91      1.90 o 
  -5  -4   8      380.58      376.64      6.73 o 
  -4  -4   8      336.17      343.73      6.14 o 
  -3  -4   8     2374.38     2373.92     28.15 o 
  -2  -4   8       21.01       30.76      2.03 o 
  -1  -4   8      465.47      437.07      7.47 o 
   0  -4   8      487.70      451.15      8.11 o 
   1  -4   8      837.50      699.88     10.50 o 
   2  -4   8       21.86       28.76      2.69 o 
   3  -4   8       18.49       11.97      2.28 o 
   4  -4   8     1309.19     1276.61     18.88 o 
   5  -4   8       28.49       27.83      2.81 o 
   6  -4   8        8.17        4.14      2.58 o 
   7  -4   8      263.96      271.58      8.03 o 
   8  -4   8       28.67       29.73      4.19 o 
   9  -4   8        3.48       -0.04      3.64 o 
  10  -4   8        4.15        0.74      3.82 o 
  11  -4   8        0.10       -1.88      3.76 o 
 -13  -3   8      106.57      134.69     20.05 o 
 -12  -3   8        1.90       -1.05      2.09 o 
 -11  -3   8        5.36        3.38      2.38 o 
 -10  -3   8      484.71      469.73      9.28 o 
  -9  -3   8        7.30        2.53      1.99 o 
  -8  -3   8      759.22      783.05     13.92 o 
  -7  -3   8        1.62       -1.12      2.24 o 
  -6  -3   8        0.39       -0.74      1.49 o 
  -5  -3   8       11.34        2.07      1.30 o 
  -4  -3   8      613.91      563.12      8.48 o 
  -3  -3   8      765.00      791.32     11.11 o 
  -2  -3   8      608.59      661.38      9.15 o 
  -1  -3   8      927.40      963.83     11.78 o 
   0  -3   8      753.54      798.84     11.49 o 
   1  -3   8      353.24      442.54      8.09 o 
   2  -3   8        1.93        5.90      2.40 o 
   3  -3   8      398.61      426.28     10.07 o 
   4  -3   8      589.40      622.38     12.99 o 
   5  -3   8        0.04        3.25      2.12 o 
   6  -3   8        4.41        4.99      2.80 o 
   7  -3   8      317.48      325.12      9.43 o 
   8  -3   8       34.58       39.89      4.69 o 
   9  -3   8        0.06        1.02      3.86 o 
  10  -3   8       59.77       60.55     11.25 o 
  11  -3   8        6.09        8.60      6.31 o 
 -13  -2   8      257.91      312.02     27.29 o 
 -12  -2   8        0.03        1.38      8.69 o 
 -11  -2   8       25.21       22.35      1.78 o 
 -10  -2   8     1527.96     1543.50     26.35 o 
  -9  -2   8        6.70        4.17      1.65 o 
  -8  -2   8        5.29        8.81      1.90 o 
  -7  -2   8        2.65        2.76      1.48 o 
  -6  -2   8      233.46      252.48      5.76 o 
  -5  -2   8      426.29      415.54      8.72 o 
  -4  -2   8      315.07      331.22      6.30 o 
  -3  -2   8      839.15      837.67     11.64 o 
  -2  -2   8     2218.76     2468.10     26.03 o 
  -1  -2   8      533.35      519.99     10.53 o 
   0  -2   8      145.27      155.34      4.39 o 
   1  -2   8        0.67        0.36      1.70 o 
   2  -2   8       78.66       85.86      4.48 o 
   3  -2   8      920.21      904.12     15.23 o 
   4  -2   8       58.13       51.04      4.02 o 
   5  -2   8       59.76       61.61      5.49 o 
   6  -2   8      472.50      455.02     12.24 o 
   7  -2   8        0.27       -0.55      3.87 o 
   8  -2   8        0.59       -0.81      3.77 o 
   9  -2   8        7.54        0.71      5.13 o 
  10  -2   8        0.00       -1.76      5.13 o 
  11  -2   8        2.38       -2.74      5.48 o 
 -13  -1   8        2.61        3.62      8.69 o 
 -12  -1   8        3.22        2.05      3.91 o 
 -11  -1   8      227.40      195.44      5.63 o 
 -10  -1   8     2665.10     2689.20     35.67 o 
  -9  -1   8      374.02      424.80      8.58 o 
  -8  -1   8      183.69      189.31      5.30 o 
  -7  -1   8      503.49      508.14      8.23 o 
  -6  -1   8       55.90       50.71      2.26 o 
  -5  -1   8      168.35      171.37      5.07 o 
  -4  -1   8      226.57      217.21      4.80 o 
  -3  -1   8      571.90      544.75      9.05 o 
  -2  -1   8     1504.41     1601.65     19.85 o 
  -1  -1   8      335.33      276.85      6.34 o 
   0  -1   8      362.81      322.49      7.19 o 
   1  -1   8       44.80       32.77      2.55 o 
   2  -1   8     2127.53     2095.88     32.57 o 
   3  -1   8      147.40      144.06      5.17 o 
   4  -1   8       10.73       10.78      3.05 o 
   5  -1   8      156.06      190.63      7.22 o 
   6  -1   8       49.80       42.17      4.62 o 
   7  -1   8      382.42      418.27     11.98 o 
   8  -1   8        7.41       12.35      9.52 o 
   9  -1   8        6.88       -2.25      5.08 o 
  10  -1   8       10.63       10.10      6.02 o 
  11  -1   8        0.01       14.66      7.53 o 
 -13   0   8        9.35        7.47      4.22 o 
 -12   0   8       33.78       27.21      2.41 o 
 -11   0   8      107.47       92.28      3.15 o 
 -10   0   8      241.68      246.08      6.97 o 
  -9   0   8      625.17      693.96     13.95 o 
  -8   0   8        4.19        6.57      1.72 o 
  -7   0   8      198.08      223.07      4.95 o 
  -6   0   8      159.19      171.77      5.83 o 
  -5   0   8       33.39       36.51      2.07 o 
  -4   0   8        8.15        4.65      1.40 o 
  -3   0   8     1311.59     1307.33     16.79 o 
  -2   0   8      218.03      224.58      4.90 o 
  -1   0   8        1.00       -0.06      1.55 o 
   0   0   8      209.29      224.32      6.52 o 
   1   0   8      812.61      780.46     13.38 o 
   2   0   8      204.09      218.72      6.16 o 
   3   0   8      302.82      273.68     13.04 o 
   4   0   8      416.82      386.61      8.28 o 
   5   0   8      307.50      290.39      7.84 o 
   6   0   8       74.25       67.25      5.32 o 
   7   0   8       57.28       57.08      6.04 o 
   8   0   8        2.16       -2.33      4.66 o 
   9   0   8       23.44       27.71      6.92 o 
  10   0   8        7.82       -1.16      5.43 o 
 -13   1   8        8.07       11.37      1.95 o 
 -12   1   8      159.50      145.43      5.04 o 
 -11   1   8       52.02       42.03      2.75 o 
 -10   1   8       23.84       16.85      2.11 o 
  -9   1   8       14.03       26.30      2.30 o 
  -8   1   8       42.37       42.00      2.74 o 
  -7   1   8      135.75      126.82      4.25 o 
  -6   1   8      430.09      456.66     15.32 o 
  -5   1   8      276.24      299.64      5.69 o 
  -4   1   8      162.50      165.25      4.19 o 
  -3   1   8      113.11      103.02      3.17 o 
  -2   1   8      261.67      224.62      4.99 o 
  -1   1   8        2.82        3.59      2.09 o 
   0   1   8      227.77      222.42      6.05 o 
   1   1   8     1068.57     1137.30     17.95 o 
   2   1   8        4.07        7.46      2.74 o 
   3   1   8       45.19       31.59      3.49 o 
   4   1   8     1414.12     1481.31     21.22 o 
   5   1   8      551.48      535.72     12.24 o 
   6   1   8      110.01      110.71      5.72 o 
   7   1   8       37.31       37.57      4.68 o 
   8   1   8       75.97       90.99      7.59 o 
   9   1   8        5.89        2.12      4.46 o 
  10   1   8        2.78        1.67      4.46 o 
 -13   2   8       79.59       67.27      3.52 o 
 -12   2   8        3.02        2.86      2.03 o 
 -11   2   8       47.50       36.96      2.96 o 
 -10   2   8        0.15       -0.89      1.77 o 
  -9   2   8       81.38       90.24      3.74 o 
  -8   2   8      229.99      252.18      6.63 o 
  -7   2   8      273.39      261.13      6.25 o 
  -6   2   8      481.89      466.49      8.32 o 
  -5   2   8      265.91      251.30      5.36 o 
  -4   2   8      158.64      162.28      4.33 o 
  -3   2   8      299.47      361.92      7.57 o 
  -2   2   8      354.71      380.14      7.42 o 
  -1   2   8        1.11        4.73      1.78 o 
   0   2   8       45.37       24.15      2.70 o 
   1   2   8       74.12      109.58      4.56 o 
   2   2   8      256.57      288.78      7.49 o 
   3   2   8       56.01       65.07      4.05 o 
   4   2   8       31.66       38.71      3.65 o 
   5   2   8        9.37        4.57      2.92 o 
   6   2   8        0.20        1.93      2.85 o 
   7   2   8       41.67       33.54      6.26 o 
   8   2   8      177.34      194.45     10.38 o 
   9   2   8       32.04       41.07      6.23 o 
  10   2   8        1.13        7.97      4.92 o 
 -13   3   8        8.65        9.24      2.48 o 
 -12   3   8       68.25       64.89      5.46 o 
 -11   3   8        1.44        3.73      3.84 o 
 -10   3   8        0.29       -1.01      2.03 o 
  -9   3   8      247.93      219.39      6.69 o 
  -8   3   8        6.36        4.48      2.00 o 
  -7   3   8      704.41      704.95     11.56 o 
  -6   3   8       30.19       34.98      2.38 o 
  -5   3   8      130.11      132.00      4.01 o 
  -4   3   8      121.04      126.96      4.25 o 
  -3   3   8        9.68       11.57      2.90 o 
  -2   3   8       74.00       75.81      3.48 o 
  -1   3   8        8.85        6.87      1.95 o 
   0   3   8        6.91        4.17      2.13 o 
   1   3   8       57.42       54.01      4.61 o 
   2   3   8      139.86      141.80      5.46 o 
   3   3   8       38.39       47.31      5.13 o 
   4   3   8      184.85      176.01      6.98 o 
   5   3   8       23.09       15.60      4.67 o 
   6   3   8      133.02      140.14     10.09 o 
   7   3   8       18.98       13.13      4.83 o 
   8   3   8       21.36       19.86      5.40 o 
   9   3   8        5.95        2.91      4.58 o 
 -13   4   8       57.30       52.07      4.27 o 
 -12   4   8       31.06       35.50      3.58 o 
 -11   4   8       28.39       23.97      3.27 o 
 -10   4   8        7.10        9.09      2.80 o 
  -9   4   8      496.95      444.30     11.47 o 
  -8   4   8       20.69       21.73      3.07 o 
  -7   4   8      714.02      625.38     13.04 o 
  -6   4   8       57.53       40.75      2.99 o 
  -5   4   8        6.94       10.27      2.00 o 
  -4   4   8      139.75      138.60      4.92 o 
  -3   4   8      100.36      103.35      5.91 o 
  -2   4   8       57.88       67.14      3.50 o 
  -1   4   8       35.55       25.46      2.57 o 
   0   4   8       15.39       14.62      2.73 o 
   1   4   8      148.68      125.89      5.30 o 
   2   4   8       48.03       41.39      3.75 o 
   3   4   8       44.22       42.44      4.26 o 
   4   4   8       61.06       49.63      5.42 o 
   5   4   8       68.03       63.42      5.09 o 
   6   4   8       16.54       18.87      4.27 o 
   7   4   8        8.70        8.13      4.67 o 
   8   4   8       37.01       58.95      7.31 o 
 -13   5   8       44.88       41.60      4.63 o 
 -12   5   8       29.44       20.40      3.86 o 
 -11   5   8      364.37      350.67     10.20 o 
 -10   5   8      518.72      491.71     11.72 o 
  -9   5   8      171.69      161.25      6.44 o 
  -8   5   8      434.31      425.96     10.64 o 
  -7   5   8       62.26       61.29      4.39 o 
  -6   5   8      745.20      731.11     12.39 o 
  -5   5   8        2.95        1.59      2.10 o 
  -4   5   8        0.01       -1.04      2.08 o 
  -3   5   8      623.31      589.00     11.74 o 
  -2   5   8      704.73      729.31     12.64 o 
  -1   5   8      332.46      327.65      8.38 o 
   0   5   8      486.25      510.43     11.07 o 
   1   5   8        2.37        0.09      2.43 o 
   2   5   8       82.46       76.22      5.62 o 
   3   5   8       16.03        9.23      3.51 o 
   4   5   8       81.20       67.56      5.29 o 
   5   5   8       41.14       39.07      6.02 o 
   6   5   8        0.02       -1.81      6.12 o 
   7   5   8       12.88       15.68      5.64 o 
   8   5   8        2.81        0.40      4.75 o 
 -12   6   8       19.63       17.01      4.71 o 
 -11   6   8        0.68        1.53      3.42 o 
 -10   6   8       65.49       53.99      5.35 o 
  -9   6   8       70.63       66.28      5.54 o 
  -8   6   8        0.07       -1.38      2.77 o 
  -7   6   8       16.84        9.04      3.49 o 
  -6   6   8        1.18       -0.41      2.57 o 
  -5   6   8        3.43       -1.24      2.47 o 
  -4   6   8       89.49       92.32      5.23 o 
  -3   6   8       51.99       38.68      6.21 o 
  -2   6   8      415.31      428.01      9.98 o 
  -1   6   8       19.88       16.30      3.20 o 
   0   6   8       16.41       11.51      3.05 o 
   1   6   8       16.41       21.57      3.76 o 
   2   6   8      190.74      196.83      7.78 o 
   3   6   8       12.58        6.09      3.47 o 
   4   6   8      187.18      180.33      7.89 o 
   5   6   8      160.40      178.36      9.04 o 
   6   6   8      174.25      177.52     10.98 o 
   7   6   8        0.01       -2.04      4.99 o 
 -12   7   8       37.18       41.56      5.33 o 
 -11   7   8       68.55       63.38      6.01 o 
 -10   7   8        9.79        5.01      4.28 o 
  -9   7   8      116.06      110.51      7.32 o 
  -8   7   8      568.72      574.18     15.72 o 
  -7   7   8      135.21      131.20      7.50 o 
  -6   7   8       23.26       28.23      4.35 o 
  -5   7   8       10.94       15.93      3.30 o 
  -4   7   8      145.36      155.07      7.33 o 
  -3   7   8        0.07        6.38      3.05 o 
  -2   7   8       13.67        8.79      3.29 o 
  -1   7   8        6.54        4.79      3.09 o 
   0   7   8        0.01       -2.04      4.07 o 
   1   7   8      156.32      145.71      7.97 o 
   2   7   8       27.11       40.24      4.75 o 
   3   7   8       11.70       13.29      4.00 o 
   4   7   8      217.29      227.37     10.11 o 
   5   7   8       10.98       16.95      5.86 o 
   6   7   8      572.81      588.48     20.19 o 
 -11   8   8       24.17       21.14      4.78 o 
 -10   8   8       35.25       34.99      6.97 o 
  -9   8   8      191.21      183.63     13.63 o 
  -8   8   8      402.72      409.19     13.44 o 
  -7   8   8       95.39      112.51      7.44 o 
  -6   8   8       83.91       76.90      6.15 o 
  -5   8   8      127.62      114.91      7.03 o 
  -4   8   8      489.62      482.50     12.51 o 
  -3   8   8        0.01        0.79      3.15 o 
  -2   8   8       33.81       32.85      4.49 o 
  -1   8   8        4.81        4.92      3.81 o 
   0   8   8      203.96      202.38      9.28 o 
   1   8   8        0.82        5.84      4.28 o 
   2   8   8        0.14       -1.93      3.85 o 
   3   8   8       14.91       15.57      5.33 o 
   4   8   8      330.63      341.58     14.81 o 
   5   8   8      156.44      148.50     13.44 o 
 -10   9   8        1.41        2.06      4.22 o 
  -9   9   8       25.01       29.67      5.31 o 
  -8   9   8       10.33        4.48      4.05 o 
  -7   9   8       87.44       77.97      7.04 o 
  -6   9   8      106.17       99.08      7.10 o 
  -5   9   8      299.31      290.85     11.01 o 
  -4   9   8       15.35        6.02      3.72 o 
  -3   9   8       13.50       13.05      4.21 o 
  -2   9   8        3.20        2.98      4.04 o 
  -1   9   8      208.46      199.68      9.59 o 
   0   9   8        0.57       -1.96      3.92 o 
   1   9   8        0.53        2.90      4.14 o 
   2   9   8        6.99        5.46      4.72 o 
   3   9   8       23.19       10.12      5.91 o 
  -9  10   8        8.68        7.14      4.61 o 
  -8  10   8        5.26        7.20      4.47 o 
  -7  10   8       29.73       45.88     10.76 o 
  -6  10   8       44.49       53.08      7.73 o 
  -5  10   8       66.69       72.86      6.88 o 
  -4  10   8        3.56        2.57      5.04 o 
  -3  10   8       11.90       10.20      4.74 o 
  -2  10   8       74.07       89.34      7.55 o 
  -1  10   8       57.16       72.16      7.16 o 
   0  10   8        0.07        1.05      4.29 o 
   1  10   8       35.37       30.14      5.86 o 
   2  10   8       93.08       91.77      9.05 o 
  -6  11   8       77.60       75.76     19.18 o 
  -5  11   8       13.79       14.09      5.90 o 
  -4  11   8        0.27       -2.52      5.04 o 
  -3  11   8        0.73       -2.53      5.06 o 
  -2  11   8       36.17       47.90      6.58 o 
  -1  11   8        6.64        6.64      5.05 o 
   0 -14   9       13.09       10.02     12.02 o 
   1 -14   9      152.08      153.09      9.14 o 
   2 -14   9      107.47      111.19     10.22 o 
  -3 -13   9       40.34       34.77      5.86 o 
  -2 -13   9       46.59       49.32      6.42 o 
  -1 -13   9      117.25      134.68      8.73 o 
   0 -13   9        0.01        0.51      4.07 o 
   1 -13   9       25.77       33.03      5.40 o 
   2 -13   9        4.57       -1.82      3.65 o 
   3 -13   9       22.49       30.23      5.11 o 
   4 -13   9      182.82      184.85      8.97 o 
   5 -13   9       59.23       57.28      7.33 o 
  -5 -12   9       30.92       40.48      5.51 o 
  -4 -12   9        2.98        5.90      4.38 o 
  -3 -12   9        5.36        3.53      3.95 o 
  -2 -12   9      216.93      212.86     11.50 o 
  -1 -12   9       42.53       36.84      5.17 o 
   0 -12   9      214.67      228.17     10.09 o 
   1 -12   9       24.85       21.04      7.09 o 
   2 -12   9       68.32       74.50     10.30 o 
   3 -12   9      188.75      192.96      9.76 o 
   4 -12   9      204.66      218.15     10.49 o 
   5 -12   9       69.60       90.03     10.74 o 
   6 -12   9        3.46       -1.19      4.42 o 
   7 -12   9        4.98        3.96      4.41 o 
  -7 -11   9        5.87        4.27      3.85 o 
  -6 -11   9       74.23       79.27      6.98 o 
  -5 -11   9        5.04        3.95      3.98 o 
  -4 -11   9       19.53       15.84      4.94 o 
  -3 -11   9        0.25       -1.92      4.62 o 
  -2 -11   9       43.54       34.61      6.83 o 
  -1 -11   9       16.35       21.05      4.67 o 
   0 -11   9       79.12       90.11      5.98 o 
   1 -11   9        4.37        3.99      3.65 o 
   2 -11   9      899.42      920.20     28.81 o 
   3 -11   9       46.70       49.97      6.10 o 
   4 -11   9       22.53       21.66      4.95 o 
   5 -11   9       39.70       40.61      5.85 o 
   6 -11   9       34.80       46.93      6.14 o 
   7 -11   9       49.83       36.40     12.11 o 
   8 -11   9        3.97       -2.51      5.02 o 
  -8 -10   9       48.78       63.80      5.49 o 
  -7 -10   9      136.69      143.88      7.41 o 
  -6 -10   9      271.43      256.15     11.31 o 
  -5 -10   9      247.04      240.25     12.02 o 
  -4 -10   9        0.12        2.94      3.94 o 
  -3 -10   9       38.88       49.12      6.08 o 
  -2 -10   9        1.10        1.53      3.45 o 
  -1 -10   9       26.54       25.60      4.00 o 
   0 -10   9      256.23      249.44      8.70 o 
   1 -10   9        3.30        7.10      3.55 o 
   2 -10   9      214.60      224.81      8.66 o 
   3 -10   9       30.06        2.99      5.90 o 
   4 -10   9       36.94       37.90      5.30 o 
   5 -10   9      134.41      163.95     13.17 o 
   6 -10   9      635.43      639.12     17.42 o 
   7 -10   9      172.11      151.01     10.07 o 
   8 -10   9       47.63       39.14     14.29 o 
   9 -10   9      118.25      120.87     12.66 o 
  -9  -9   9        4.53        8.86      3.59 o 
  -8  -9   9        3.77        1.37      3.72 o 
  -7  -9   9        1.80       -0.03      5.09 o 
  -6  -9   9        0.07        0.69      3.56 o 
  -5  -9   9        1.24       -1.72      3.43 o 
  -4  -9   9       11.87        9.14      3.96 o 
  -3  -9   9      801.32      751.24     20.21 o 
  -2  -9   9       55.63       49.68      4.38 o 
  -1  -9   9        3.63       -1.22      2.93 o 
   0  -9   9       41.41       48.69      4.50 o 
   1  -9   9        0.25        2.75      3.00 o 
   2  -9   9      187.47      187.90     10.15 o 
   3  -9   9      295.66      310.06      9.83 o 
   4  -9   9        3.91        3.30      4.94 o 
   5  -9   9      872.38     1001.44     21.55 o 
   6  -9   9       16.82       17.42      4.06 o 
   7  -9   9       51.12       59.41      6.86 o 
   8  -9   9       25.79       28.07      5.43 o 
   9  -9   9      117.64      102.56      9.38 o 
 -10  -8   9        1.22       -1.14      2.98 o 
  -9  -8   9        4.52        6.76      3.74 o 
  -8  -8   9      341.83      304.62     11.08 o 
  -7  -8   9        1.52        2.37      4.87 o 
  -6  -8   9      342.65      315.64     11.45 o 
  -5  -8   9      148.82      170.92     16.20 o 
  -4  -8   9       32.30       27.41      4.77 o 
  -3  -8   9      386.67      371.18      9.50 o 
  -2  -8   9        0.78        1.11      2.45 o 
  -1  -8   9      205.93      185.17      6.89 o 
   0  -8   9      187.58      198.58     12.37 o 
   1  -8   9      491.89      473.94     10.54 o 
   2  -8   9     2294.30     2352.00     34.27 o 
   3  -8   9       58.56       65.17      4.61 o 
   4  -8   9        2.28        3.58      3.15 o 
   5  -8   9       77.36       71.65      5.49 o 
   6  -8   9      119.37      128.39      6.78 o 
   7  -8   9      145.12      142.39      7.37 o 
   8  -8   9       21.54       26.17      5.07 o 
   9  -8   9        0.24        2.43      7.00 o 
  10  -8   9      222.31      236.06     12.86 o 
 -10  -7   9        3.85        4.35      2.94 o 
  -9  -7   9      194.15      212.28      9.53 o 
  -8  -7   9      451.59      415.54     16.16 o 
  -7  -7   9       99.07       71.64      4.87 o 
  -6  -7   9      155.16      148.52      6.48 o 
  -5  -7   9       34.48       23.00      3.60 o 
  -4  -7   9        6.20        6.15      2.40 o 
  -3  -7   9      157.55      152.09      5.26 o 
  -2  -7   9       11.50       15.00      2.59 o 
  -1  -7   9       20.96       16.82      2.75 o 
   0  -7   9      483.81      484.36      9.53 o 
   1  -7   9       82.52       97.70      5.49 o 
   2  -7   9      452.97      403.03     10.27 o 
   3  -7   9       79.35       86.52      6.84 o 
   4  -7   9       59.37       59.51      5.81 o 
   5  -7   9      424.16      429.76     11.44 o 
   6  -7   9        0.05       -0.13      3.06 o 
   7  -7   9       99.58       77.99      5.62 o 
   8  -7   9       21.76       10.48      4.28 o 
   9  -7   9       11.84       13.71      5.51 o 
  10  -7   9      228.86      239.49     12.80 o 
 -11  -6   9       98.50      100.49      4.98 o 
 -10  -6   9       10.20       15.70      3.08 o 
  -9  -6   9       61.31       64.61      4.07 o 
  -8  -6   9       14.30       14.26      2.88 o 
  -7  -6   9      183.44      177.65      6.19 o 
  -6  -6   9       17.97       20.90      3.00 o 
  -5  -6   9      698.98      666.47     13.33 o 
  -4  -6   9      237.05      271.03      5.91 o 
  -3  -6   9       38.18       45.52      2.81 o 
  -2  -6   9       84.51       80.65      3.56 o 
  -1  -6   9      471.29      449.98      9.54 o 
   0  -6   9      660.31      693.98     12.86 o 
   1  -6   9      474.70      532.85     10.90 o 
   2  -6   9       86.69      112.92      5.01 o 
   3  -6   9        8.07       -1.10      2.19 o 
   4  -6   9      250.69      320.37     12.61 o 
   5  -6   9        0.41       -1.63      3.26 o 
   6  -6   9        5.98        4.43      3.20 o 
   7  -6   9        0.01        0.08      3.13 o 
   8  -6   9       85.76       75.43      6.35 o 
   9  -6   9       34.76       26.74      6.01 o 
  10  -6   9        0.28        5.60      4.97 o 
 -12  -5   9        3.53        2.87      2.98 o 
 -11  -5   9        6.52        4.34      2.85 o 
 -10  -5   9      109.37      109.29      5.52 o 
  -9  -5   9      188.11      184.65      6.08 o 
  -8  -5   9       58.25       54.43      3.69 o 
  -7  -5   9      157.37      147.61      5.46 o 
  -6  -5   9      116.82      122.14      4.97 o 
  -5  -5   9        1.68        2.87      1.42 o 
  -4  -5   9       24.41       19.09      2.05 o 
  -3  -5   9      600.28      619.11     12.67 o 
  -2  -5   9        0.10       -0.13      1.51 o 
  -1  -5   9      126.00      105.06      4.09 o 
   0  -5   9       24.04       32.10      2.43 o 
   1  -5   9        8.27        5.06      2.22 o 
   2  -5   9       44.46       38.45      3.37 o 
   3  -5   9        2.09       -1.12      2.24 o 
   4  -5   9      156.90      161.39      5.63 o 
   5  -5   9      235.69      227.12      7.30 o 
   6  -5   9      254.49      266.19     11.72 o 
   7  -5   9       16.05        8.59      4.76 o 
   8  -5   9        6.44        9.28      3.89 o 
   9  -5   9       53.82       48.28      6.04 o 
  10  -5   9        4.01        2.29      4.27 o 
 -12  -4   9        9.13       10.23      2.24 o 
 -11  -4   9       26.90       30.90      4.02 o 
 -10  -4   9        3.86       -0.99      1.98 o 
  -9  -4   9     1343.03     1446.68     23.37 o 
  -8  -4   9       97.47      103.11      5.32 o 
  -7  -4   9      137.79      129.88      4.65 o 
  -6  -4   9       45.73       55.01      4.18 o 
  -5  -4   9      104.03      101.94      3.75 o 
  -4  -4   9        1.31        4.37      1.79 o 
  -3  -4   9       12.38        9.77      1.81 o 
  -2  -4   9      473.81      506.63      8.51 o 
  -1  -4   9      459.33      463.50      9.08 o 
   0  -4   9        6.72        5.55      1.71 o 
   1  -4   9      659.59      638.45     10.14 o 
   2  -4   9      131.68      148.37      4.52 o 
   3  -4   9      637.11      721.41     13.65 o 
   4  -4   9     1036.60      971.41     17.11 o 
   5  -4   9        1.06        4.84      2.71 o 
   6  -4   9       91.40      102.73      5.41 o 
   7  -4   9       45.26       54.82      4.49 o 
   8  -4   9       21.24       14.24      3.87 o 
   9  -4   9       14.40       15.17      4.68 o 
  10  -4   9      155.38      148.78     13.45 o 
 -12  -3   9        1.10        1.37      2.60 o 
 -11  -3   9      223.19      248.36      7.78 o 
 -10  -3   9       29.17       20.26      2.97 o 
  -9  -3   9       38.75       30.58      3.32 o 
  -8  -3   9        6.97        7.54      2.49 o 
  -7  -3   9     1656.94     1657.21     26.55 o 
  -6  -3   9      231.79      227.10     12.93 o 
  -5  -3   9       32.88       32.16      2.44 o 
  -4  -3   9        0.00        0.85      1.42 o 
  -3  -3   9      207.77      201.47      4.82 o 
  -2  -3   9       46.96       35.11      2.15 o 
  -1  -3   9      838.52      952.19     12.57 o 
   0  -3   9      188.05      189.97      5.07 o 
   1  -3   9       11.17        8.22      2.62 o 
   2  -3   9       39.57       38.40      3.63 o 
   3  -3   9        7.36        2.65      2.54 o 
   4  -3   9      100.22      108.83      8.35 o 
   5  -3   9        9.14        7.69      3.93 o 
   6  -3   9      213.63      184.99      9.52 o 
   7  -3   9        6.44       12.78      5.67 o 
   8  -3   9       76.33       99.11      7.92 o 
   9  -3   9       14.99        8.14      6.11 o 
  10  -3   9        0.00       -2.27      9.99 o 
 -13  -2   9       19.82       20.00      4.13 o 
 -12  -2   9      142.87      148.28      4.74 o 
 -11  -2   9        8.75        2.67      1.97 o 
 -10  -2   9      477.90      498.86     10.67 o 
  -9  -2   9       52.25       43.08      3.26 o 
  -8  -2   9       56.74       63.60      3.85 o 
  -7  -2   9     8065.70     8331.49    116.50 o 
  -6  -2   9       55.88       58.31      4.41 o 
  -5  -2   9      152.84      131.89      4.70 o 
  -4  -2   9      495.51      519.07      8.94 o 
  -3  -2   9      180.75      200.53      4.88 o 
  -2  -2   9      341.48      348.87      6.85 o 
  -1  -2   9      420.82      464.43      7.95 o 
   0  -2   9      192.08      201.69      6.15 o 
   1  -2   9      170.23      206.22      5.63 o 
   2  -2   9      177.32      171.19      6.88 o 
   3  -2   9       66.86       65.02      4.46 o 
   4  -2   9       56.17       62.56      5.41 o 
   5  -2   9       53.90       46.56      4.75 o 
   6  -2   9      159.47      138.79      7.18 o 
   7  -2   9        5.95        1.92      4.07 o 
   8  -2   9       89.79       83.52      9.63 o 
   9  -2   9       20.89       17.84      6.76 o 
  10  -2   9       11.71       -0.28      5.94 o 
 -13  -1   9       20.76       18.04      6.29 o 
 -12  -1   9      107.26      107.86      3.85 o 
 -11  -1   9      513.23      508.96      9.87 o 
 -10  -1   9      125.79      134.72      4.68 o 
  -9  -1   9      103.87      109.75      4.72 o 
  -8  -1   9     2605.81     2584.36     35.25 o 
  -7  -1   9     2491.59     2682.44     36.63 o 
  -6  -1   9      430.90      453.70      7.74 o 
  -5  -1   9        1.01        2.54      1.50 o 
  -4  -1   9       40.94       35.74      3.40 o 
  -3  -1   9     2797.89     2810.52     35.51 o 
  -2  -1   9      842.60     1009.82     13.93 o 
  -1  -1   9     1363.91     1303.38     17.13 o 
   0  -1   9      331.27      293.70      7.28 o 
   1  -1   9     1610.95     1592.76     23.79 o 
   2  -1   9      518.17      490.82     10.16 o 
   3  -1   9       72.02       62.39      4.42 o 
   4  -1   9        1.12       -0.99      2.50 o 
   5  -1   9       80.36      100.72      6.17 o 
   6  -1   9        0.78       -0.36      3.34 o 
   7  -1   9        1.08       -1.37      5.05 o 
   8  -1   9       49.30       55.32      8.49 o 
   9  -1   9        0.02       -1.25      5.44 o 
  10  -1   9        1.35       -3.26      6.51 o 
 -13   0   9        1.54       -0.34      1.68 o 
 -12   0   9       11.10        6.68      1.95 o 
 -11   0   9      124.39      125.65      4.52 o 
 -10   0   9       66.12       63.92      3.87 o 
  -9   0   9      257.01      245.31      6.06 o 
  -8   0   9     1311.87     1285.93     19.42 o 
  -7   0   9      355.24      364.97      9.98 o 
  -6   0   9      100.03       85.44      5.75 o 
  -5   0   9       65.85       52.18      2.61 o 
  -4   0   9        3.78        2.77      1.49 o 
  -3   0   9       36.69       30.10      2.52 o 
  -2   0   9        0.02       -0.23      1.61 o 
  -1   0   9        7.46        5.95      2.79 o 
   0   0   9      715.70      690.93     15.04 o 
   1   0   9      788.14      741.16     13.36 o 
   2   0   9        1.55        6.70      2.34 o 
   3   0   9       25.40       27.14      3.25 o 
   4   0   9      251.60      243.48      7.31 o 
   5   0   9        0.02       -1.33      2.67 o 
   6   0   9       65.23       75.84      7.09 o 
   7   0   9      236.01      213.51      9.05 o 
   8   0   9       57.08       60.58     11.51 o 
   9   0   9       85.90       75.10      7.69 o 
  10   0   9        1.95        4.04      5.01 o 
 -13   1   9       38.93       40.49      2.94 o 
 -12   1   9       17.22       17.69      2.46 o 
 -11   1   9        3.08        4.81      2.04 o 
 -10   1   9       50.08       49.75      4.10 o 
  -9   1   9      271.33      277.10      7.27 o 
  -8   1   9       21.19       22.73      2.53 o 
  -7   1   9      143.98      135.40      5.19 o 
  -6   1   9      562.34      604.58     10.31 o 
  -5   1   9      189.51      206.41      4.93 o 
  -4   1   9        0.31       -0.16      1.52 o 
  -3   1   9      684.47      710.91     10.91 o 
  -2   1   9      124.16      121.45      4.52 o 
  -1   1   9        9.31       11.74      2.22 o 
   0   1   9     1129.12     1119.96     18.01 o 
   1   1   9        6.42        6.02      2.21 o 
   2   1   9       71.89       67.36      5.44 o 
   3   1   9      363.62      314.82     10.64 o 
   4   1   9        0.50        4.93      2.87 o 
   5   1   9        3.11        2.31      2.96 o 
   6   1   9      110.41      126.34      7.31 o 
   7   1   9       43.55       38.63      5.00 o 
   8   1   9      357.94      330.58     13.91 o 
   9   1   9       24.63       25.09      5.91 o 
 -13   2   9       13.99       13.78      2.61 o 
 -12   2   9        9.47        5.73      2.35 o 
 -11   2   9       56.60       52.13      4.53 o 
 -10   2   9      170.53      150.29      5.55 o 
  -9   2   9      105.96      112.60      5.42 o 
  -8   2   9       36.48       38.12      4.62 o 
  -7   2   9      151.13      144.91      5.11 o 
  -6   2   9        0.46       -0.76      1.53 o 
  -5   2   9     1019.84     1017.22     14.25 o 
  -4   2   9      202.90      198.23      5.07 o 
  -3   2   9        9.17        7.98      1.92 o 
  -2   2   9      789.09      758.33     12.73 o 
  -1   2   9      630.48      624.33     11.79 o 
   0   2   9      228.24      248.67      6.94 o 
   1   2   9       21.10       19.41      2.85 o 
   2   2   9      132.79      118.89      5.19 o 
   3   2   9       37.84       23.65      4.21 o 
   4   2   9      362.22      407.75     10.81 o 
   5   2   9       31.00       26.24      4.05 o 
   6   2   9      172.54      180.91      8.41 o 
   7   2   9      256.54      248.83     19.11 o 
   8   2   9       20.74       17.64      5.68 o 
   9   2   9        5.69        0.55      5.86 o 
 -13   3   9        0.35        0.97      2.35 o 
 -12   3   9       33.50       30.45      3.35 o 
 -11   3   9      166.51      146.89      5.86 o 
 -10   3   9       19.03       17.17      3.02 o 
  -9   3   9       56.38       58.68      4.12 o 
  -8   3   9       41.92       43.21      3.75 o 
  -7   3   9      396.96      417.14     10.63 o 
  -6   3   9       34.82       37.85      2.68 o 
  -5   3   9       30.45       28.92      2.54 o 
  -4   3   9       98.57       89.15      4.15 o 
  -3   3   9      182.53      174.04      5.79 o 
  -2   3   9       20.21       28.88      2.75 o 
  -1   3   9      346.86      323.28      8.93 o 
   0   3   9        6.15        3.91      2.29 o 
   1   3   9       31.21       27.98      3.36 o 
   2   3   9      361.40      348.15      8.93 o 
   3   3   9      159.39      175.66      7.12 o 
   4   3   9       36.67       33.39      4.21 o 
   5   3   9       14.55       11.76      5.42 o 
   6   3   9       98.54       79.07      6.45 o 
   7   3   9       45.14       29.65      6.36 o 
   8   3   9       14.79       15.58      5.62 o 
 -12   4   9      151.80      163.34      8.40 o 
 -11   4   9      132.16      131.38      7.22 o 
 -10   4   9      109.27      104.27      5.41 o 
  -9   4   9       58.09       66.78      9.48 o 
  -8   4   9      221.11      204.28      9.73 o 
  -7   4   9       72.24       70.94      4.63 o 
  -6   4   9        0.04       -1.01      2.03 o 
  -5   4   9      358.97      331.86      9.26 o 
  -4   4   9      225.37      199.48      6.13 o 
  -3   4   9       20.30       32.48      3.21 o 
  -2   4   9        6.15        7.39      2.50 o 
  -1   4   9        4.83       -0.52      2.10 o 
   0   4   9      365.13      328.04      8.55 o 
   1   4   9       72.75       81.14      4.74 o 
   2   4   9       22.92       25.18      3.77 o 
   3   4   9        8.34        8.25      3.34 o 
   4   4   9       54.90       47.01      4.87 o 
   5   4   9       88.54       86.70      6.64 o 
   6   4   9       12.25        8.83      4.43 o 
   7   4   9        1.10        1.07      4.65 o 
   8   4   9        8.09        1.41      5.12 o 
 -12   5   9       15.07        8.93      3.71 o 
 -11   5   9      200.27      198.92      8.49 o 
 -10   5   9      319.64      310.14     10.58 o 
  -9   5   9       71.92       74.85      7.75 o 
  -8   5   9       31.98       23.17      4.20 o 
  -7   5   9      107.67      113.13      6.71 o 
  -6   5   9      102.40       90.27      5.10 o 
  -5   5   9      435.13      439.68     10.75 o 
  -4   5   9       12.88        7.52      4.21 o 
  -3   5   9       37.31       19.57      3.44 o 
  -2   5   9       22.03       13.55      3.29 o 
  -1   5   9      355.19      360.31     10.18 o 
   0   5   9      150.17      163.87      6.34 o 
   1   5   9       83.29       71.49      5.25 o 
   2   5   9      100.83       91.13      5.81 o 
   3   5   9      179.84      200.64      8.18 o 
   4   5   9        4.76       -1.62      3.24 o 
   5   5   9        5.67        8.03      4.21 o 
   6   5   9       14.57       10.55      5.59 o 
   7   5   9       30.34       22.12      6.49 o 
 -12   6   9       99.62      103.22      6.95 o 
 -11   6   9       95.08       60.41      5.82 o 
 -10   6   9       20.15       20.83      5.25 o 
  -9   6   9      112.11      107.71      6.90 o 
  -8   6   9        0.73       -1.50      3.00 o 
  -7   6   9       23.32       21.48      4.27 o 
  -6   6   9        3.82        1.72      2.79 o 
  -5   6   9       51.12       62.26      4.97 o 
  -4   6   9        9.66       19.79      3.57 o 
  -3   6   9        0.30       -1.44      2.87 o 
  -2   6   9        5.12        4.82      3.17 o 
  -1   6   9       16.14       10.98      3.43 o 
   0   6   9        0.26        1.80      3.69 o 
   1   6   9        5.67        1.59      3.74 o 
   2   6   9       90.38       85.16      6.74 o 
   3   6   9        8.65       12.19      4.44 o 
   4   6   9       11.66       13.23      5.19 o 
   5   6   9       19.28        6.81      5.52 o 
   6   6   9       21.67       25.81      8.43 o 
 -11   7   9        3.88        1.02      3.78 o 
 -10   7   9        4.63        1.26      3.80 o 
  -9   7   9        3.35        7.22      3.93 o 
  -8   7   9        4.02       13.97      4.21 o 
  -7   7   9      118.63      109.56      7.33 o 
  -6   7   9        7.51        2.94      4.18 o 
  -5   7   9      323.03      354.40     11.47 o 
  -4   7   9       22.19       24.69      4.03 o 
  -3   7   9       41.83       41.08      4.76 o 
  -2   7   9      459.74      475.51     12.60 o 
  -1   7   9       53.01       57.30      6.13 o 
   0   7   9      297.58      298.52     11.18 o 
   1   7   9        0.59       -1.03      4.36 o 
   2   7   9        0.32       -0.28      3.95 o 
   3   7   9       63.85       63.19      6.75 o 
   4   7   9       10.19        4.79      5.12 o 
   5   7   9      115.37      106.51     11.99 o 
 -10   8   9       85.72       85.77      8.02 o 
  -9   8   9        0.19       -2.16      4.31 o 
  -8   8   9        0.31       -0.36      3.78 o 
  -7   8   9      108.67      100.88      7.69 o 
  -6   8   9       49.82       32.90      6.19 o 
  -5   8   9        4.20       -1.76      3.51 o 
  -4   8   9       13.60        2.90      4.01 o 
  -3   8   9       92.69       89.30      7.53 o 
  -2   8   9       25.47       40.20      5.53 o 
  -1   8   9       65.43       62.36      6.33 o 
   0   8   9        8.70        8.47      5.45 o 
   1   8   9        0.20       -0.39      3.81 o 
   2   8   9       19.98       23.14      5.89 o 
   3   8   9       51.56       55.41      8.81 o 
   4   8   9      136.94      133.92     10.36 o 
  -9   9   9        7.42        5.19      4.48 o 
  -8   9   9       26.86       25.83      5.44 o 
  -7   9   9       52.47       49.45      6.38 o 
  -6   9   9       15.36       14.01      6.87 o 
  -5   9   9       46.65       49.05      5.92 o 
  -4   9   9       10.20       13.24      5.20 o 
  -3   9   9       78.72       96.46      8.12 o 
  -2   9   9       11.20       17.04      4.73 o 
  -1   9   9        0.27       -1.38      4.18 o 
   0   9   9       52.81       69.67      7.02 o 
   1   9   9       20.35       12.96      5.10 o 
   2   9   9       78.80       87.63      8.87 o 
  -7  10   9        1.04        2.46      5.62 o 
  -6  10   9       63.09       60.86      9.85 o 
  -5  10   9        0.23       -2.24      4.48 o 
  -4  10   9       13.75       17.98      8.11 o 
  -3  10   9        0.00       -2.50      5.00 o 
  -2  10   9        4.80       10.43      5.20 o 
  -1  10   9       34.15       41.37      6.35 o 
   0  10   9        0.71        6.26      4.88 o 
  -2 -13  10        1.36        1.04      4.44 o 
  -1 -13  10        9.32       17.34      7.51 o 
   0 -13  10      300.70      345.05     26.02 o 
   1 -13  10        5.51        2.30      4.99 o 
   2 -13  10        7.13        2.78      5.21 o 
   3 -13  10       36.31       37.16      6.45 o 
   4 -13  10       17.39       19.44      5.59 o 
  -5 -12  10      109.08      119.01      7.98 o 
  -4 -12  10        0.05       -1.41      4.51 o 
  -3 -12  10       22.52       16.80      5.60 o 
  -2 -12  10       16.83       20.87      7.82 o 
  -1 -12  10      183.67      180.93     12.38 o 
   0 -12  10      145.24      132.16      8.17 o 
   1 -12  10        4.21        0.41      6.20 o 
   2 -12  10       55.78       51.11      9.21 o 
   3 -12  10      122.65      129.85     12.62 o 
   4 -12  10      264.87      337.55     12.98 o 
   5 -12  10        0.34       -2.23      4.46 o 
   6 -12  10        3.40       -0.72      5.57 o 
  -6 -11  10      137.16      146.36      9.47 o 
  -5 -11  10        0.29       -1.50      4.17 o 
  -4 -11  10        3.60       -2.14      4.28 o 
  -3 -11  10       17.57       12.17      4.88 o 
  -2 -11  10       54.75       59.71      7.11 o 
  -1 -11  10       61.54       47.40      8.73 o 
   0 -11  10        2.90        0.99      3.60 o 
   1 -11  10       11.13        4.05      3.84 o 
   2 -11  10        5.39        3.93      4.17 o 
   3 -11  10       18.38       11.74      4.42 o 
   4 -11  10       62.57       52.95      6.35 o 
   5 -11  10      162.45      160.69      9.29 o 
   6 -11  10      103.49      115.84      8.43 o 
   7 -11  10       46.82       61.69     12.51 o 
  -7 -10  10       35.18       44.35      6.13 o 
  -6 -10  10       85.43       86.42      9.81 o 
  -5 -10  10       25.28       19.71      5.06 o 
  -4 -10  10        0.04       -1.64      3.86 o 
  -3 -10  10        4.52        0.51      4.01 o 
  -2 -10  10      834.16      877.72     19.86 o 
  -1 -10  10       47.17       52.35      5.50 o 
   0 -10  10       75.14       98.41      6.20 o 
   1 -10  10      320.93      335.24     10.52 o 
   2 -10  10      112.37      117.24      6.81 o 
   3 -10  10      104.33       76.89     10.63 o 
   4 -10  10       11.18        7.84      4.35 o 
   5 -10  10      165.16      166.64      9.18 o 
   6 -10  10       39.35       51.85      6.23 o 
   7 -10  10       11.63       10.96      5.78 o 
   8 -10  10        0.24        4.76      7.51 o 
  -8  -9  10        0.00        1.10      3.91 o 
  -7  -9  10       36.21       34.08      5.38 o 
  -6  -9  10       25.87       25.50      5.18 o 
  -5  -9  10        0.02       -1.66      3.32 o 
  -4  -9  10        5.89        4.87      3.66 o 
  -3  -9  10       14.80       27.45      5.23 o 
  -2  -9  10      251.27      198.85      8.37 o 
  -1  -9  10        0.10        1.87      2.95 o 
   0  -9  10        3.57        7.32      3.31 o 
   1  -9  10     1153.82     1222.86     23.03 o 
   2  -9  10      150.38      163.08      7.48 o 
   3  -9  10        0.03       -1.88      3.76 o 
   4  -9  10       51.87       56.96      6.22 o 
   5  -9  10      332.56      365.23     12.70 o 
   6  -9  10        9.26        4.49      5.88 o 
   7  -9  10        3.32        7.05      5.27 o 
   8  -9  10       72.56       88.04      8.78 o 
  -9  -8  10       27.52       22.39      4.56 o 
  -8  -8  10       62.17       55.01      5.69 o 
  -7  -8  10       40.26       31.92      5.02 o 
  -6  -8  10       43.48       32.60      5.08 o 
  -5  -8  10     1014.58      922.42     23.17 o 
  -4  -8  10      106.04      104.44      8.51 o 
  -3  -8  10      114.30       86.55      7.58 o 
  -2  -8  10      241.19      238.15      7.94 o 
  -1  -8  10      237.15      230.82      8.58 o 
   0  -8  10       11.00        3.88      3.09 o 
   1  -8  10      441.54      443.01     11.64 o 
   2  -8  10       23.96       16.62      3.94 o 
   3  -8  10        0.39       -1.71      3.41 o 
   4  -8  10       13.35       14.32      4.43 o 
   5  -8  10        1.75       -1.72      3.76 o 
   6  -8  10       15.28       17.01      4.59 o 
   7  -8  10        8.46       10.97      5.39 o 
   8  -8  10        5.33        5.36      5.32 o 
   9  -8  10      289.37      308.57     30.04 o 
 -10  -7  10        6.65        3.21      5.49 o 
  -9  -7  10       20.76       21.04      4.29 o 
  -8  -7  10       31.45       30.63      4.07 o 
  -7  -7  10        0.07        0.93      3.02 o 
  -6  -7  10      214.13      232.08      8.36 o 
  -5  -7  10       68.19       42.59      4.72 o 
  -4  -7  10       28.60       12.84      3.98 o 
  -3  -7  10      175.77      187.47      6.97 o 
  -2  -7  10      349.16      339.67      9.18 o 
  -1  -7  10      302.57      285.25      8.60 o 
   0  -7  10       21.91       18.78      3.52 o 
   1  -7  10       11.35       10.16      3.21 o 
   2  -7  10      124.37      122.62      6.57 o 
   3  -7  10      830.58      903.53     16.73 o 
   4  -7  10        8.80       11.63      3.61 o 
   5  -7  10       36.22       32.27      4.56 o 
   6  -7  10       26.27       36.31      4.79 o 
   7  -7  10      117.06      101.70      7.22 o 
   8  -7  10        0.43       -0.15      4.02 o 
   9  -7  10      154.41      132.28     10.15 o 
 -11  -6  10        0.13        3.14      2.80 o 
 -10  -6  10      149.66      168.22      6.36 o 
  -9  -6  10        0.14        1.06      3.30 o 
  -8  -6  10      316.44      304.99      8.56 o 
  -7  -6  10       68.23       71.78      4.51 o 
  -6  -6  10      258.56      223.60      7.20 o 
  -5  -6  10        8.36        3.14      2.54 o 
  -4  -6  10      613.00      673.42     12.25 o 
  -3  -6  10       40.89       30.93      2.76 o 
  -2  -6  10        5.53        4.23      1.98 o 
  -1  -6  10       19.63       24.22      2.58 o 
   0  -6  10      205.59      208.43      7.26 o 
   1  -6  10        0.23       -1.32      2.63 o 
   2  -6  10      468.79      467.72     11.67 o 
   3  -6  10      598.37      583.52     12.33 o 
   4  -6  10       13.59        4.77      3.78 o 
   5  -6  10      133.30      136.92      6.68 o 
   6  -6  10        5.26        6.27      3.95 o 
   7  -6  10        5.18       -0.79      3.73 o 
   8  -6  10      136.42      154.69      8.52 o 
   9  -6  10       58.65       68.42      7.93 o 
 -11  -5  10        0.22       -1.50      2.99 o 
 -10  -5  10        3.02        1.48      2.47 o 
  -9  -5  10        1.74        2.53      2.47 o 
  -8  -5  10        1.31        1.16      3.16 o 
  -7  -5  10      121.12      108.74      5.02 o 
  -6  -5  10      274.12      285.69      7.96 o 
  -5  -5  10        3.43        6.91      2.47 o 
  -4  -5  10       18.19       16.04      2.24 o 
  -3  -5  10        4.89       -0.72      1.71 o 
  -2  -5  10       87.76       78.66      3.66 o 
  -1  -5  10      182.12      184.24      6.18 o 
   0  -5  10      491.74      470.09      8.99 o 
   1  -5  10       50.08       43.43      4.10 o 
   2  -5  10      372.76      381.87     10.19 o 
   3  -5  10       38.46       52.96      4.28 o 
   4  -5  10       15.94       20.96      3.79 o 
   5  -5  10       38.72       46.04      4.32 o 
   6  -5  10        3.24        1.79      3.50 o 
   7  -5  10      146.51      132.81      8.62 o 
   8  -5  10        5.67        8.15      3.77 o 
   9  -5  10       10.29        4.89      5.87 o 
 -12  -4  10       97.19      104.58      5.62 o 
 -11  -4  10       30.84       33.27      4.56 o 
 -10  -4  10       15.98       23.93      2.99 o 
  -9  -4  10        9.58        5.69      2.56 o 
  -8  -4  10       13.81       21.11      3.00 o 
  -7  -4  10        0.36       -0.38      2.23 o 
  -6  -4  10      209.63      204.42      8.10 o 
  -5  -4  10       13.48        9.19      2.35 o 
  -4  -4  10      311.31      327.56      6.66 o 
  -3  -4  10       95.90       99.50      4.85 o 
  -2  -4  10      602.45      648.59     11.03 o 
  -1  -4  10        0.41        3.05      1.79 o 
   0  -4  10       12.96       11.06      3.01 o 
   1  -4  10      178.45      181.56      5.85 o 
   2  -4  10        8.37        5.52      2.01 o 
   3  -4  10      112.36      112.27      5.49 o 
   4  -4  10      123.35      133.54      6.00 o 
   5  -4  10        0.58        0.08      2.97 o 
   6  -4  10       59.82       55.95      5.16 o 
   7  -4  10      206.96      212.08      9.78 o 
   8  -4  10       24.19       20.43      5.12 o 
   9  -4  10        0.01       -2.72      6.20 o 
 -12  -3  10       38.38       45.52      3.64 o 
 -11  -3  10       82.62       88.91      4.74 o 
 -10  -3  10       19.38       12.31      3.10 o 
  -9  -3  10       61.98       64.48      4.47 o 
  -8  -3  10        9.45       15.84      3.65 o 
  -7  -3  10      181.22      211.99      7.53 o 
  -6  -3  10      186.70      197.05      6.45 o 
  -5  -3  10      444.85      480.93      8.22 o 
  -4  -3  10       83.64       86.49      3.45 o 
  -3  -3  10      215.44      242.83      5.62 o 
  -2  -3  10       23.31       17.78      2.26 o 
  -1  -3  10        8.88        6.28      1.87 o 
   0  -3  10        0.76        0.11      1.72 o 
   1  -3  10      222.11      236.72      6.58 o 
   2  -3  10      401.21      418.72     10.66 o 
   3  -3  10       69.84       76.22      5.14 o 
   4  -3  10      222.10      214.29     10.80 o 
   5  -3  10       98.80       85.12      6.19 o 
   6  -3  10       95.32      125.70      7.25 o 
   7  -3  10       11.97       13.92      4.96 o 
   8  -3  10        8.15        5.64      6.13 o 
   9  -3  10       40.25       45.12     10.39 o 
 -12  -2  10       76.42      102.85      4.84 o 
 -11  -2  10      438.26      458.96     19.20 o 
 -10  -2  10      263.47      287.14      8.45 o 
  -9  -2  10       83.85       85.25      4.83 o 
  -8  -2  10       11.95       22.40      3.65 o 
  -7  -2  10        8.32        5.68      3.19 o 
  -6  -2  10      610.10      585.34     28.94 o 
  -5  -2  10      187.43      166.03      4.99 o 
  -4  -2  10      691.37      657.45     10.36 o 
  -3  -2  10        0.02        4.24      1.72 o 
  -2  -2  10      364.27      409.19      8.68 o 
  -1  -2  10     1857.09     1970.74     24.62 o 
   0  -2  10      137.92      140.82      4.44 o 
   1  -2  10      427.63      411.26      9.36 o 
   2  -2  10      521.11      478.24     10.44 o 
   3  -2  10        4.54        8.94      3.18 o 
   4  -2  10        7.29       27.54      4.33 o 
   5  -2  10       74.17       77.04      6.05 o 
   6  -2  10        0.91       -1.64      3.28 o 
   7  -2  10        1.24        2.12      4.23 o 
   8  -2  10        8.22        4.51      5.96 o 
   9  -2  10        9.37        1.80      6.14 o 
 -12  -1  10       87.34      101.13      4.39 o 
 -11  -1  10      223.73      247.31      6.70 o 
 -10  -1  10       20.68       21.92      3.82 o 
  -9  -1  10       13.54       15.18      2.64 o 
  -8  -1  10     1347.16     1348.78     22.43 o 
  -7  -1  10     3375.33     3366.80     49.76 o 
  -6  -1  10       31.13       33.72      3.65 o 
  -5  -1  10     1909.69     1954.78     24.32 o 
  -4  -1  10      470.51      488.05      9.11 o 
  -3  -1  10      377.05      398.54      8.10 o 
  -2  -1  10       81.65       82.58      3.70 o 
  -1  -1  10      222.51      225.55      5.62 o 
   0  -1  10       25.61       26.63      3.28 o 
   1  -1  10      541.81      612.38     12.06 o 
   2  -1  10     1021.36     1031.91     17.62 o 
   3  -1  10      234.86      234.91      7.35 o 
   4  -1  10        9.05        5.61      2.98 o 
   5  -1  10       66.92       59.61      9.67 o 
   6  -1  10        2.89        4.37      3.69 o 
   7  -1  10        4.98        2.02      4.38 o 
   8  -1  10        0.38       -3.80      7.60 o 
   9  -1  10        1.19       -1.69      6.05 o 
 -12   0  10       13.68       17.75      2.60 o 
 -11   0  10        2.02        1.99      2.10 o 
 -10   0  10        3.69        5.99      2.57 o 
  -9   0  10      101.37      104.16      4.78 o 
  -8   0  10       14.85       15.56      2.78 o 
  -7   0  10      153.00      145.88      5.74 o 
  -6   0  10      167.50      163.31      7.54 o 
  -5   0  10      949.26      955.29     13.62 o 
  -4   0  10      230.09      203.82      5.64 o 
  -3   0  10       53.59       38.69      4.45 o 
  -2   0  10       77.86       76.15      3.71 o 
  -1   0  10       61.51       73.91      4.07 o 
   0   0  10        5.46        5.21      2.00 o 
   1   0  10        1.26        1.98      2.40 o 
   2   0  10        2.74        1.05      2.39 o 
   3   0  10      404.35      424.29     10.08 o 
   4   0  10       57.79       64.67      4.96 o 
   5   0  10        0.17        3.68      3.03 o 
   6   0  10        0.40        2.09      3.28 o 
   7   0  10        4.17        2.95      4.42 o 
   8   0  10        6.81       -2.10      4.72 o 
   9   0  10      111.08      119.51     12.51 o 
 -12   1  10        5.00        2.81      2.23 o 
 -11   1  10        2.93        1.35      2.60 o 
 -10   1  10      172.93      150.24      5.69 o 
  -9   1  10      188.79      172.71      9.61 o 
  -8   1  10       71.28       66.77      4.15 o 
  -7   1  10        3.11        2.06      2.44 o 
  -6   1  10        0.09       -1.11      2.21 o 
  -5   1  10      641.56      643.40     10.36 o 
  -4   1  10        0.30       -0.57      1.67 o 
  -3   1  10      468.01      496.51     10.19 o 
  -2   1  10     1450.78     1444.79     22.06 o 
  -1   1  10        0.02        4.37      2.37 o 
   0   1  10       26.64       20.00      3.97 o 
   1   1  10       25.26       27.65      3.29 o 
   2   1  10       64.51       64.69      4.38 o 
   3   1  10      138.33      125.10      6.20 o 
   4   1  10       13.00       13.21      4.29 o 
   5   1  10        0.32       -0.42      3.11 o 
   6   1  10       76.08       62.16      5.90 o 
   7   1  10       80.49       53.53      7.16 o 
   8   1  10       17.20       13.40      5.34 o 
 -12   2  10       39.64       39.53      3.57 o 
 -11   2  10        0.87       -0.36      2.45 o 
 -10   2  10        8.65        6.05      2.63 o 
  -9   2  10       75.32       75.35      4.50 o 
  -8   2  10        1.11       -1.11      2.22 o 
  -7   2  10        0.26        2.14      2.36 o 
  -6   2  10       32.73       24.27      3.28 o 
  -5   2  10      256.67      288.45      6.81 o 
  -4   2  10        7.42       11.91      2.31 o 
  -3   2  10      195.78      185.51      6.39 o 
  -2   2  10       44.86       38.60      3.38 o 
  -1   2  10        9.17        9.70      2.65 o 
   0   2  10      113.98      102.71      4.94 o 
   1   2  10      455.54      411.16     10.31 o 
   2   2  10      243.51      246.10      7.58 o 
   3   2  10       94.57       87.89      5.58 o 
   4   2  10        0.37       -0.47      2.96 o 
   5   2  10        7.57        6.24      3.50 o 
   6   2  10        0.28       -1.73      3.46 o 
   7   2  10       83.48       83.94      8.35 o 
   8   2  10       33.30       38.48      7.01 o 
 -12   3  10        0.41        3.26      3.11 o 
 -11   3  10      101.52       87.14      7.02 o 
 -10   3  10      251.37      235.56      7.71 o 
  -9   3  10      197.78      202.42     10.33 o 
  -8   3  10       97.99      101.31      6.66 o 
  -7   3  10      330.21      320.73      9.04 o 
  -6   3  10       26.56       19.91      4.14 o 
  -5   3  10      266.68      286.02      6.98 o 
  -4   3  10       60.18       64.18      4.34 o 
  -3   3  10       17.69       15.85      3.11 o 
  -2   3  10      228.53      262.02      8.20 o 
  -1   3  10       40.75       32.04      3.44 o 
   0   3  10       43.36       56.54      4.25 o 
   1   3  10       12.50       10.63      2.95 o 
   2   3  10       89.59       88.27      5.54 o 
   3   3  10        0.06       -1.53      3.05 o 
   4   3  10        5.16        3.06      3.24 o 
   5   3  10       61.98       58.95      9.48 o 
   6   3  10        2.58       -1.63      3.64 o 
   7   3  10        9.21        2.47      5.29 o 
 -12   4  10      138.35      151.63      7.57 o 
 -11   4  10        6.15        2.25      3.25 o 
 -10   4  10      123.63      131.09      7.10 o 
  -9   4  10      309.85      289.63     10.33 o 
  -8   4  10        0.83        1.88      3.17 o 
  -7   4  10       52.76       60.03      5.36 o 
  -6   4  10      333.18      327.26     12.54 o 
  -5   4  10       13.31       11.25      3.93 o 
  -4   4  10       59.60       55.21      4.45 o 
  -3   4  10      565.83      534.07     12.47 o 
  -2   4  10       17.03       12.62      3.22 o 
  -1   4  10       21.89       25.97      4.13 o 
   0   4  10      127.81      127.10      6.46 o 
   1   4  10       20.46       16.84      4.03 o 
   2   4  10       85.05       75.40      6.21 o 
   3   4  10       42.17       46.16      5.00 o 
   4   4  10       21.40       26.73      4.49 o 
   5   4  10       29.16       23.00      4.96 o 
   6   4  10       43.59       32.03      8.35 o 
   7   4  10       14.48       12.74     11.07 o 
 -11   5  10       33.47       34.08      5.62 o 
 -10   5  10        2.49        2.25      3.75 o 
  -9   5  10       27.41       25.41      4.66 o 
  -8   5  10      176.57      171.90      8.31 o 
  -7   5  10       50.40       42.46      5.07 o 
  -6   5  10        8.27        9.62      3.88 o 
  -5   5  10      283.03      319.90     10.37 o 
  -4   5  10        1.51        2.54      2.80 o 
  -3   5  10      233.94      226.27      8.12 o 
  -2   5  10      578.99      564.88     13.52 o 
  -1   5  10       17.60       11.56      3.53 o 
   0   5  10      289.12      304.62     12.36 o 
   1   5  10      177.31      165.12      8.37 o 
   2   5  10       36.17       34.30      5.37 o 
   3   5  10       14.13       16.81      4.80 o 
   4   5  10       38.26       35.70      6.47 o 
   5   5  10       24.34       14.33      5.81 o 
   6   5  10       25.44       33.32     10.97 o 
 -11   6  10      113.38      119.68      9.91 o 
 -10   6  10       17.26       16.13      4.35 o 
  -9   6  10      128.46      136.27      7.98 o 
  -8   6  10      324.04      312.84     11.53 o 
  -7   6  10       38.28       38.57      5.16 o 
  -6   6  10       84.51       80.15      6.56 o 
  -5   6  10        1.56       -0.56      3.17 o 
  -4   6  10      131.94      125.84      6.51 o 
  -3   6  10      140.13      140.18      6.91 o 
  -2   6  10        1.25        2.17      3.27 o 
  -1   6  10       23.20       27.41      4.84 o 
   0   6  10        2.09        2.16      3.89 o 
   1   6  10        5.12        6.49      4.06 o 
   2   6  10       28.95       25.97      5.24 o 
   3   6  10        4.25        8.46      4.53 o 
   4   6  10       28.61       29.98      6.49 o 
   5   6  10      115.74      102.42     12.00 o 
 -10   7  10      151.70      155.85      8.95 o 
  -9   7  10      189.14      173.42      9.22 o 
  -8   7  10        0.34       -0.26      3.73 o 
  -7   7  10      116.40      118.51      7.86 o 
  -6   7  10       42.70       59.02      9.15 o 
  -5   7  10       57.03       70.00      6.15 o 
  -4   7  10       41.41       50.45      5.64 o 
  -3   7  10       53.10       56.99      5.28 o 
  -2   7  10       79.76       77.30     10.67 o 
  -1   7  10       12.59        7.82      4.34 o 
   0   7  10       52.14       66.02      6.61 o 
   1   7  10        9.97        6.13      4.31 o 
   2   7  10        2.70        9.62      4.68 o 
   3   7  10       16.25       12.63      5.78 o 
   4   7  10        9.85       -0.53      5.46 o 
  -9   8  10      166.61      180.28     16.92 o 
  -8   8  10       18.54       16.19      4.75 o 
  -7   8  10       58.43       56.32      6.52 o 
  -6   8  10       49.59       47.60      7.27 o 
  -5   8  10       33.28       39.32      5.65 o 
  -4   8  10       58.73       32.82      6.29 o 
  -3   8  10       65.34       51.81      7.04 o 
  -2   8  10       38.31       42.83      6.03 o 
  -1   8  10        6.02        7.61      4.70 o 
   0   8  10       71.34       63.30      6.93 o 
   1   8  10        3.03       -2.11      4.22 o 
   2   8  10       20.74       18.15      8.76 o 
  -7   9  10        4.57        4.98      4.66 o 
  -6   9  10        1.16       -2.59      5.17 o 
  -5   9  10       75.09       82.72     13.25 o 
  -4   9  10        0.73       -0.91      4.99 o 
  -3   9  10       86.42      106.50     11.46 o 
  -2   9  10      141.65      147.63     10.54 o 
  -1   9  10        9.90       15.48      5.16 o 
   0   9  10       49.22       61.10      7.20 o 
  -3 -12  11       15.80       12.14      8.20 o 
  -2 -12  11       45.20       65.04      8.12 o 
  -1 -12  11        2.60        2.00      5.00 o 
   0 -12  11       22.12       20.13      5.93 o 
   1 -12  11        1.82        3.78      4.99 o 
   2 -12  11        0.27       -2.87      5.92 o 
   3 -12  11      110.21      119.91      9.79 o 
   4 -12  11       24.71       32.81      6.18 o 
  -5 -11  11       13.47       14.92      5.28 o 
  -4 -11  11       20.70       16.49      5.44 o 
  -3 -11  11       34.86       41.76      6.62 o 
  -2 -11  11        4.72       -2.12      6.45 o 
  -1 -11  11       25.97       19.92      4.62 o 
   0 -11  11      116.79      102.68      7.45 o 
   1 -11  11       74.33       70.77      7.42 o 
   2 -11  11        6.04        6.96      4.45 o 
   3 -11  11        7.07        7.43      4.72 o 
   4 -11  11       34.95       48.76      6.48 o 
   5 -11  11      141.47      174.71     10.00 o 
   6 -11  11       36.82       30.78      6.87 o 
  -7 -10  11       46.73       49.39      6.60 o 
  -6 -10  11        1.17        0.75      4.24 o 
  -5 -10  11        5.57        1.96      4.41 o 
  -4 -10  11      202.62      181.96     10.38 o 
  -3 -10  11       41.19       46.73      6.53 o 
  -2 -10  11        0.01        4.53      7.70 o 
  -1 -10  11       38.75       44.76      6.68 o 
   0 -10  11        0.07       -1.70      3.40 o 
   1 -10  11      133.75      134.55      7.40 o 
   2 -10  11       57.66       55.20      6.17 o 
   3 -10  11        0.75        1.61      4.27 o 
   4 -10  11        2.72        2.47      4.47 o 
   5 -10  11      340.16      342.31     13.03 o 
   6 -10  11        3.00        0.82      5.42 o 
   7 -10  11       11.54        3.20      5.57 o 
  -8  -9  11        2.34        3.06      7.10 o 
  -7  -9  11        0.17       -1.98      3.95 o 
  -6  -9  11       17.48       20.78      5.32 o 
  -5  -9  11        5.22        2.44      4.17 o 
  -4  -9  11        0.97        0.79      4.00 o 
  -3  -9  11        8.16        5.44      4.09 o 
  -2  -9  11      272.98      284.08     10.22 o 
  -1  -9  11      119.61      118.42      7.19 o 
   0  -9  11      315.78      348.78     10.59 o 
   1  -9  11      195.28      204.75      8.41 o 
   2  -9  11       59.55       45.98      5.65 o 
   3  -9  11        0.04       -2.64      5.29 o 
   4  -9  11      127.35      121.05      8.09 o 
   5  -9  11        0.97       -2.04      4.08 o 
   6  -9  11        3.67        0.11      4.46 o 
   7  -9  11        0.01       -2.26      4.53 o 
  -9  -8  11       14.39        5.90      4.23 o 
  -8  -8  11        1.90        1.41      4.17 o 
  -7  -8  11        2.72        6.12      4.01 o 
  -6  -8  11        4.67        0.47      4.61 o 
  -5  -8  11       12.44        9.14      3.97 o 
  -4  -8  11       29.53       29.34      5.53 o 
  -3  -8  11       17.38       20.79      4.87 o 
  -2  -8  11      389.98      376.00     17.62 o 
  -1  -8  11       79.61       77.56      5.33 o 
   0  -8  11       74.37       54.06      4.92 o 
   1  -8  11        1.40       -2.37      4.75 o 
   2  -8  11       16.14        5.66      3.58 o 
   3  -8  11      612.01      647.61     17.10 o 
   4  -8  11      577.80      551.35     15.85 o 
   5  -8  11        0.53        2.24      4.20 o 
   6  -8  11       30.21       42.39      5.85 o 
   7  -8  11       33.43       21.13      6.41 o 
   8  -8  11        2.86       10.13      7.44 o 
  -9  -7  11      154.30      159.26      8.25 o 
  -8  -7  11       74.10       57.90      5.95 o 
  -7  -7  11        1.58        4.41      3.27 o 
  -6  -7  11      219.23      221.93      8.76 o 
  -5  -7  11      757.37      669.24     16.14 o 
  -4  -7  11       16.82        5.55      3.29 o 
  -3  -7  11       29.30       32.89      4.28 o 
  -2  -7  11        0.95       -1.26      2.77 o 
  -1  -7  11      184.77      227.09      8.07 o 
   0  -7  11      225.07      223.91     10.54 o 
   1  -7  11        2.38        2.47      3.08 o 
   2  -7  11      206.63      201.50      8.10 o 
   3  -7  11     1551.60     1522.94     30.68 o 
   4  -7  11      290.12      325.13     11.73 o 
   5  -7  11       38.02       41.09      7.68 o 
   6  -7  11       12.54       13.78      4.76 o 
   7  -7  11        9.92        7.81      5.85 o 
   8  -7  11       10.09       27.45      7.38 o 
 -10  -6  11       18.74       40.42      5.79 o 
  -9  -6  11       94.67      102.09      6.06 o 
  -8  -6  11        4.78        6.81      3.27 o 
  -7  -6  11        6.90        6.92      3.50 o 
  -6  -6  11       13.87        7.41      3.25 o 
  -5  -6  11     1018.83      891.62     19.44 o 
  -4  -6  11      206.12      194.83      7.89 o 
  -3  -6  11       45.09       30.89      3.49 o 
  -2  -6  11      100.88      110.98      4.83 o 
  -1  -6  11      767.16      825.89     14.70 o 
   0  -6  11      440.12      433.80     13.36 o 
   1  -6  11        5.30        3.49      3.56 o 
   2  -6  11       23.25       27.09      4.24 o 
   3  -6  11     1673.88     1641.73     32.23 o 
   4  -6  11       12.25        5.12      5.27 o 
   5  -6  11      247.59      242.88     15.90 o 
   6  -6  11       84.08      111.24      8.23 o 
   7  -6  11      253.84      302.98     24.80 o 
   8  -6  11       10.96       20.96     21.53 o 
 -11  -5  11        1.99        2.82      2.77 o 
 -10  -5  11        6.48        7.38      2.93 o 
  -9  -5  11        1.50       -1.29      2.57 o 
  -8  -5  11       27.36       19.24      3.77 o 
  -7  -5  11      339.25      331.64     10.86 o 
  -6  -5  11        7.41        0.77      2.70 o 
  -5  -5  11       68.27       58.80      4.36 o 
  -4  -5  11        0.01       -1.03      2.06 o 
  -3  -5  11      400.40      427.92      9.40 o 
  -2  -5  11      464.27      463.16     11.43 o 
  -1  -5  11      155.73      190.37      7.55 o 
   0  -5  11      147.10      139.53      5.37 o 
   1  -5  11        7.13       -1.04      2.90 o 
   2  -5  11       83.71       59.60      4.98 o 
   3  -5  11      640.75      663.31     20.44 o 
   4  -5  11       90.11       93.12      6.17 o 
   5  -5  11      130.49      137.18      7.89 o 
   6  -5  11       45.23       43.77      5.19 o 
   7  -5  11       50.97       58.27      6.52 o 
   8  -5  11        3.57       -2.05      4.82 o 
   9  -5  11       31.44       29.47      7.36 o 
 -11  -4  11       80.31       85.71      4.65 o 
 -10  -4  11       30.16       30.44      4.43 o 
  -9  -4  11      314.03      318.06      8.62 o 
  -8  -4  11        0.11       -1.10      2.21 o 
  -7  -4  11       17.06       10.08      2.95 o 
  -6  -4  11       28.79       28.89      4.11 o 
  -5  -4  11      104.98       95.81      5.09 o 
  -4  -4  11      126.24      121.21      4.84 o 
  -3  -4  11       84.29       87.05      4.91 o 
  -2  -4  11      391.52      403.97      8.49 o 
  -1  -4  11      153.82      156.16      5.57 o 
   0  -4  11      117.87      116.46      4.37 o 
   1  -4  11        1.24        0.08      2.17 o 
   2  -4  11       37.92       29.47      2.98 o 
   3  -4  11       30.38       19.67      3.58 o 
   4  -4  11       77.76       71.83     10.82 o 
   5  -4  11      304.54      305.50     10.22 o 
   6  -4  11       24.91        9.94      3.96 o 
   7  -4  11       25.87       32.61      5.58 o 
   8  -4  11       13.65       18.88      6.26 o 
   9  -4  11       18.79        4.59      6.13 o 
 -11  -3  11       37.07       31.70      3.91 o 
 -10  -3  11       37.52       35.01      4.05 o 
  -9  -3  11       31.84       28.57      3.86 o 
  -8  -3  11      448.86      426.84     11.55 o 
  -7  -3  11      507.19      524.56     11.68 o 
  -6  -3  11      142.78      169.44      6.32 o 
  -5  -3  11      326.95      324.55      8.89 o 
  -4  -3  11      133.40      138.40      4.87 o 
  -3  -3  11       76.29       98.99      5.66 o 
  -2  -3  11      234.17      237.77      5.91 o 
  -1  -3  11        1.37       -0.96      1.91 o 
   0  -3  11       52.30       47.49      3.44 o 
   1  -3  11      140.34      140.54      5.54 o 
   2  -3  11      346.60      327.08      9.80 o 
   3  -3  11        1.05        7.10      3.39 o 
   4  -3  11       69.76       73.84      6.14 o 
   5  -3  11       18.06       14.43      4.53 o 
   6  -3  11        0.20        6.06      3.92 o 
   7  -3  11      126.72      138.61      9.51 o 
   8  -3  11        2.14        2.87      6.14 o 
 -12  -2  11        5.27        6.03      2.89 o 
 -11  -2  11       12.47       13.27      3.25 o 
 -10  -2  11      142.01      166.12      6.91 o 
  -9  -2  11      213.84      207.25      7.83 o 
  -8  -2  11       54.29       56.20      4.61 o 
  -7  -2  11     1170.90     1149.13     23.06 o 
  -6  -2  11       52.54       29.19      5.44 o 
  -5  -2  11      567.97      615.23     14.96 o 
  -4  -2  11     2121.88     2177.95     29.05 o 
  -3  -2  11      557.91      545.03     12.85 o 
  -2  -2  11       15.74       16.36      2.62 o 
  -1  -2  11      487.32      500.65      9.70 o 
   0  -2  11     1158.66     1213.55     18.31 o 
   1  -2  11      321.35      365.04     10.31 o 
   2  -2  11      209.75      212.17      8.18 o 
   3  -2  11       14.92        8.76      3.21 o 
   4  -2  11       33.69       29.49      7.02 o 
   5  -2  11      365.43      381.05     12.44 o 
   6  -2  11        1.76        0.30      3.61 o 
   7  -2  11       48.85       48.08      6.84 o 
   8  -2  11       32.13       16.85      7.42 o 
 -12  -1  11       28.68       41.42      3.37 o 
 -11  -1  11       61.30       51.17      3.71 o 
 -10  -1  11       11.77       15.04      2.80 o 
  -9  -1  11       24.02       23.98      3.72 o 
  -8  -1  11       19.45       21.07      3.69 o 
  -7  -1  11        3.49        4.04      2.92 o 
  -6  -1  11        3.06       -1.45      2.90 o 
  -5  -1  11     2665.30     2779.63     42.07 o 
  -4  -1  11      818.74      875.34     15.19 o 
  -3  -1  11       24.88       23.40      3.03 o 
  -2  -1  11      345.50      364.79      7.46 o 
  -1  -1  11       37.96       27.70      2.99 o 
   0  -1  11     2665.21     2478.36     52.93 o 
   1  -1  11        4.70        7.32      2.84 o 
   2  -1  11        0.17        3.78      2.85 o 
   3  -1  11      198.04      198.58      7.74 o 
   4  -1  11       23.56       23.92      4.02 o 
   5  -1  11       38.32       38.21      4.67 o 
   6  -1  11       11.05       10.67      4.38 o 
   7  -1  11       55.80       46.32      5.96 o 
   8  -1  11        1.47       -2.50      5.00 o 
 -12   0  11       41.90       42.30      3.58 o 
 -11   0  11       83.33      107.48      5.65 o 
 -10   0  11        4.49       12.24      2.88 o 
  -9   0  11       43.75       45.18      3.90 o 
  -8   0  11        9.43        8.93      2.70 o 
  -7   0  11      370.58      365.91      9.61 o 
  -6   0  11     2310.68     2282.74     41.60 o 
  -5   0  11      138.29      140.97      5.80 o 
  -4   0  11      268.64      258.40      7.21 o 
  -3   0  11       15.12       10.91      2.95 o 
  -2   0  11      112.59       97.53      4.80 o 
  -1   0  11     1328.02     1351.68     21.52 o 
   0   0  11       13.09        8.65      2.65 o 
   1   0  11      120.33      117.45      5.80 o 
   2   0  11      237.99      264.31      8.04 o 
   3   0  11       31.00       35.57      5.21 o 
   4   0  11      168.90      160.45      7.32 o 
   5   0  11        0.01       -0.30      3.25 o 
   6   0  11       14.86       13.12      4.32 o 
   7   0  11       20.18       36.06     10.36 o 
   8   0  11        0.01       -0.27      4.99 o 
 -12   1  11        0.07        3.18      2.63 o 
 -11   1  11      108.36      114.98      5.38 o 
 -10   1  11       21.70       23.61      3.33 o 
  -9   1  11      262.40      266.77     11.27 o 
  -8   1  11      150.58      159.04      6.41 o 
  -7   1  11      798.05      801.99     16.08 o 
  -6   1  11      500.88      519.05     12.47 o 
  -5   1  11       78.30       88.13      5.46 o 
  -4   1  11        0.43       -1.09      2.18 o 
  -3   1  11       86.67       86.70      4.55 o 
  -2   1  11        0.09        2.33      2.62 o 
  -1   1  11      132.47      124.18      6.01 o 
   0   1  11      129.50      128.90      7.04 o 
   1   1  11      213.77      226.43      7.49 o 
   2   1  11       67.21       57.22      4.98 o 
   3   1  11      125.38      144.57      6.95 o 
   4   1  11       27.95       28.36      4.43 o 
   5   1  11       17.15       16.50      4.07 o 
   6   1  11        9.19        3.70      4.15 o 
   7   1  11        7.58       -2.17     11.91 o 
 -12   2  11        4.18        7.28      3.56 o 
 -11   2  11       39.03       42.67      4.66 o 
 -10   2  11       38.66       41.91      4.70 o 
  -9   2  11        0.02        3.46      3.29 o 
  -8   2  11       43.24       48.22      4.94 o 
  -7   2  11       60.72       72.65      5.80 o 
  -6   2  11        2.34        4.46      3.32 o 
  -5   2  11      107.68      123.47      6.59 o 
  -4   2  11        1.22        0.07      2.29 o 
  -3   2  11       29.26       29.00      3.69 o 
  -2   2  11       35.57       40.93      4.15 o 
  -1   2  11      121.70      128.70      6.26 o 
   0   2  11        9.72        8.40      3.13 o 
   1   2  11       36.32       37.54      4.41 o 
   2   2  11       23.23       33.66      4.92 o 
   3   2  11        2.55        1.76      3.60 o 
   4   2  11       22.82       18.07      4.56 o 
   5   2  11      118.84      123.20     10.73 o 
   6   2  11        0.79       -2.38      4.77 o 
   7   2  11       16.65       18.28      7.25 o 
 -11   3  11        7.59        1.84      3.43 o 
 -10   3  11       11.74       15.13      5.33 o 
  -9   3  11      132.25      139.18      8.00 o 
  -8   3  11        4.12       -0.25      3.22 o 
  -7   3  11        0.71       -0.88      3.19 o 
  -6   3  11      315.66      330.70     11.09 o 
  -5   3  11        0.65        0.63      2.61 o 
  -4   3  11      109.98      111.12      5.29 o 
  -3   3  11      176.54      143.91      6.47 o 
  -2   3  11        0.36       -1.33      2.66 o 
  -1   3  11       66.13       55.79      4.93 o 
   0   3  11        5.09        9.39      3.47 o 
   1   3  11      277.47      252.31      9.96 o 
   2   3  11       25.24       16.57      4.28 o 
   3   3  11        9.53       12.98      4.49 o 
   4   3  11        5.25        1.09      3.95 o 
   5   3  11        6.88        4.59      5.08 o 
   6   3  11        4.26        3.09      6.66 o 
 -11   4  11       11.56       19.39      4.29 o 
 -10   4  11       33.50       45.27      6.48 o 
  -9   4  11      100.81      103.96      8.90 o 
  -8   4  11      119.42      122.08      9.14 o 
  -7   4  11      116.65       73.07      6.18 o 
  -6   4  11       56.90       48.01      5.39 o 
  -5   4  11        2.32        6.83      3.04 o 
  -4   4  11       84.13       62.13      5.40 o 
  -3   4  11       44.36       43.13      4.85 o 
  -2   4  11      139.18      136.76      6.80 o 
  -1   4  11        6.15       10.23      3.55 o 
   0   4  11      190.43      201.42      9.17 o 
   1   4  11       34.68       46.16      5.66 o 
   2   4  11       27.12       56.80      6.19 o 
   3   4  11       14.77       11.01      4.45 o 
   4   4  11        0.05       -2.23      4.69 o 
   5   4  11        5.36       16.90      6.11 o 
 -10   5  11        1.95       -1.71      3.42 o 
  -9   5  11       29.59       36.16      7.63 o 
  -8   5  11        9.72       19.02      4.48 o 
  -7   5  11       14.26       13.16      4.13 o 
  -6   5  11       87.82       84.19      6.66 o 
  -5   5  11      278.56      290.35     10.32 o 
  -4   5  11      303.38      297.95     10.57 o 
  -3   5  11       46.55       59.61      5.29 o 
  -2   5  11       47.50       58.36      5.34 o 
  -1   5  11       29.29       29.91      5.10 o 
   0   5  11        6.77        3.33      3.97 o 
   1   5  11       29.63       36.95      5.39 o 
   2   5  11       16.38        6.36      4.41 o 
   3   5  11       87.72       87.13      7.46 o 
   4   5  11        0.02        4.28      5.34 o 
 -10   6  11        7.51        1.50      3.99 o 
  -9   6  11      179.79      151.54      8.72 o 
  -8   6  11      165.26      153.21     11.29 o 
  -7   6  11        6.56        7.58      4.20 o 
  -6   6  11        0.92       -1.80      3.60 o 
  -5   6  11        9.71        5.19      4.81 o 
  -4   6  11        2.32        8.58      3.95 o 
  -3   6  11       10.93        4.62      4.02 o 
  -2   6  11       41.69       37.24      5.58 o 
  -1   6  11       24.11       15.83      4.92 o 
   0   6  11        0.43       -1.93      3.85 o 
   1   6  11       12.11       11.37      4.62 o 
   2   6  11       11.81        5.21      4.63 o 
   3   6  11        1.00       -2.53      5.06 o 
  -9   7  11       27.58       22.48      5.61 o 
  -8   7  11       57.36       50.03      9.13 o 
  -7   7  11       51.35       47.97      6.12 o 
  -6   7  11       37.32       34.83      5.75 o 
  -5   7  11      181.65      186.85     13.51 o 
  -4   7  11       80.13       99.23      7.95 o 
  -3   7  11        1.61        7.59      5.39 o 
  -2   7  11       25.22       24.47      5.24 o 
  -1   7  11      108.66      127.78      8.43 o 
   0   7  11       19.08       14.57      4.83 o 
   1   7  11        0.14       -2.07      4.14 o 
   2   7  11        8.50        8.49      5.04 o 
  -7   8  11        5.43        4.94      4.78 o 
  -6   8  11       49.36       64.68      8.27 o 
  -5   8  11       23.83       12.40      6.16 o 
  -4   8  11        1.72       -1.05      4.61 o 
  -3   8  11        0.02        1.57      5.11 o 
  -2   8  11      107.40      121.00     16.16 o 
  -1   8  11       73.84       72.00      7.45 o 
   0   8  11       32.83       42.10      6.51 o 
  -1 -12  12       22.46       22.93      7.88 o 
   0 -12  12       13.55       18.90      7.67 o 
   1 -12  12       96.11      105.36      9.41 o 
   2 -12  12        1.22        0.08      6.31 o 
  -4 -11  12       32.41       39.21      6.85 o 
  -3 -11  12       72.04       70.65      8.45 o 
  -2 -11  12        6.60        1.53      5.08 o 
  -1 -11  12        2.42        1.80      5.04 o 
   0 -11  12       26.61       29.68      6.40 o 
   1 -11  12        8.53        6.59      5.82 o 
   2 -11  12        0.03       -0.77      6.60 o 
   3 -11  12       15.40       22.77      5.39 o 
   4 -11  12       14.83        9.69      6.04 o 
  -6 -10  12        0.33        1.97      4.58 o 
  -5 -10  12       29.88       37.90      6.32 o 
  -4 -10  12       27.76       35.95      6.98 o 
  -3 -10  12        0.03       -2.13      4.26 o 
  -2 -10  12       85.90       81.08      8.33 o 
  -1 -10  12       84.37      100.05      7.26 o 
   0 -10  12       20.44       12.14      4.54 o 
   1 -10  12        0.58       -2.72      5.45 o 
   2 -10  12       55.99       57.76      6.44 o 
   3 -10  12       55.03       54.10      6.53 o 
   4 -10  12        2.29        4.78      4.44 o 
   5 -10  12       19.13        9.19      5.10 o 
  -7  -9  12        4.80       13.88      4.86 o 
  -6  -9  12        2.08        1.73      4.24 o 
  -5  -9  12      200.63      184.23     12.12 o 
  -4  -9  12      213.93      208.08     11.01 o 
  -3  -9  12       57.10       54.51      6.82 o 
  -2  -9  12       53.15       38.82      6.45 o 
  -1  -9  12        0.03       -1.85      3.73 o 
   0  -9  12       13.14        9.57      4.20 o 
   1  -9  12       72.31       74.88      6.03 o 
   2  -9  12        2.88        3.47      4.01 o 
   3  -9  12       13.14       15.37      5.06 o 
   4  -9  12       22.08       20.94      5.42 o 
   5  -9  12        6.50        2.41      4.61 o 
   6  -9  12        0.02       -2.87      6.71 o 
  -8  -8  12        2.21        9.83      4.93 o 
  -7  -8  12        5.51        2.57      4.30 o 
  -6  -8  12      203.26      195.22     10.03 o 
  -5  -8  12      196.12      204.31     10.45 o 
  -4  -8  12       13.87       10.79      4.72 o 
  -3  -8  12       43.09       36.98      5.91 o 
  -2  -8  12       28.32       22.57      4.43 o 
  -1  -8  12      527.12      460.23     13.55 o 
   0  -8  12       69.10       55.46      5.35 o 
   1  -8  12      177.41      171.99      7.94 o 
   2  -8  12       84.60      100.77     10.81 o 
   3  -8  12       75.12       79.91      7.34 o 
   4  -8  12        7.37        9.49      4.89 o 
   5  -8  12        6.37        0.66      4.56 o 
   6  -8  12       18.14       22.36      6.53 o 
   7  -8  12       29.94       24.86      6.70 o 
  -9  -7  12       37.50       41.13      5.11 o 
  -8  -7  12        1.74        6.31      3.54 o 
  -7  -7  12      110.66      118.42      6.97 o 
  -6  -7  12      116.19      124.24      7.99 o 
  -5  -7  12       18.10       15.66      3.91 o 
  -4  -7  12       13.00        7.28      4.46 o 
  -3  -7  12      120.11      111.24      8.17 o 
  -2  -7  12      805.63      734.30     21.00 o 
  -1  -7  12      178.41      166.56      7.37 o 
   0  -7  12       37.16       50.24      6.10 o 
   1  -7  12      214.70      212.62      8.62 o 
   2  -7  12      243.61      250.26     10.74 o 
   3  -7  12      190.51      185.93      9.44 o 
   4  -7  12       66.22       68.54      6.77 o 
   5  -7  12       19.25       22.27      5.25 o 
   6  -7  12       12.43       13.69      5.00 o 
   7  -7  12       14.32       18.69      6.72 o 
  -9  -6  12        3.40        4.33      3.59 o 
  -8  -6  12        4.55        0.80      3.42 o 
  -7  -6  12       44.74       41.79      4.75 o 
  -6  -6  12      171.92      164.49      8.15 o 
  -5  -6  12      171.12      188.25      8.15 o 
  -4  -6  12       14.93       25.04      4.65 o 
  -3  -6  12       12.22       17.24      3.29 o 
  -2  -6  12      952.46      843.75     16.60 o 
  -1  -6  12        8.04        3.45      3.12 o 
   0  -6  12      390.08      394.80     11.16 o 
   1  -6  12      479.81      482.14     12.64 o 
   2  -6  12       11.48        6.08      3.68 o 
   3  -6  12      506.63      496.76     14.78 o 
   4  -6  12        4.14       13.82      4.76 o 
   5  -6  12       46.80       42.08      9.23 o 
   6  -6  12       10.79        5.29      4.74 o 
   7  -6  12       22.98       15.58      6.07 o 
 -10  -5  12       52.67       47.97      4.92 o 
  -9  -5  12        2.63        4.09      3.47 o 
  -8  -5  12       39.99       49.98      7.93 o 
  -7  -5  12        0.82       -1.54      3.08 o 
  -6  -5  12      157.66      135.11      6.94 o 
  -5  -5  12       42.22       43.17      5.79 o 
  -4  -5  12      164.34      161.79     11.39 o 
  -3  -5  12        4.98        7.88      3.00 o 
  -2  -5  12       26.15       28.13      3.30 o 
  -1  -5  12        3.68       -0.14      2.35 o 
   0  -5  12      128.65      115.20      6.24 o 
   1  -5  12        4.58        5.44      3.33 o 
   2  -5  12       21.98       23.98      3.86 o 
   3  -5  12        2.90        5.32      3.74 o 
   4  -5  12        3.46       10.86      4.11 o 
   5  -5  12        3.06        6.66      3.95 o 
   6  -5  12       31.89       34.36      5.93 o 
   7  -5  12        0.96        4.46      4.84 o 
 -10  -4  12        6.12        6.74      3.35 o 
  -9  -4  12        4.38        9.10      3.54 o 
  -8  -4  12       92.95       89.19      9.38 o 
  -7  -4  12        7.39        2.62      3.23 o 
  -6  -4  12      115.08      111.13      6.88 o 
  -5  -4  12      254.99      266.02      9.42 o 
  -4  -4  12      241.80      215.29      8.72 o 
  -3  -4  12       41.82       28.01      3.62 o 
  -2  -4  12       65.97       59.36      4.15 o 
  -1  -4  12       26.74       28.80      3.38 o 
   0  -4  12       92.09       92.28      5.83 o 
   1  -4  12       15.66       16.50      3.41 o 
   2  -4  12       42.31       30.26      5.39 o 
   3  -4  12       26.05       21.96      4.43 o 
   4  -4  12       15.62       13.45      4.28 o 
   5  -4  12      127.00      109.76      7.07 o 
   6  -4  12       23.68       23.96      5.51 o 
   7  -4  12       82.32       84.17      7.86 o 
 -11  -3  12        0.07       -1.80      4.23 o 
 -10  -3  12        0.34        3.91      2.72 o 
  -9  -3  12        2.15       -1.29      2.58 o 
  -8  -3  12       98.00       90.72      5.88 o 
  -7  -3  12        0.79       -1.16      2.97 o 
  -6  -3  12        0.98       -1.46      2.92 o 
  -5  -3  12      148.33      171.05      7.69 o 
  -4  -3  12     1340.87     1328.24     23.11 o 
  -3  -3  12      225.83      239.13      7.18 o 
  -2  -3  12      233.16      246.05      8.37 o 
  -1  -3  12      334.31      317.72      7.89 o 
   0  -3  12        7.77        4.35      3.89 o 
   1  -3  12       28.91       32.20      3.57 o 
   2  -3  12       32.61       22.84      4.23 o 
   3  -3  12       97.85      100.44      7.12 o 
   4  -3  12        6.64       -1.96      4.69 o 
   5  -3  12      261.36      265.78     10.92 o 
   6  -3  12       24.47       25.20      6.18 o 
   7  -3  12       20.95       24.54      6.43 o 
 -11  -2  12       15.52        9.11      3.45 o 
 -10  -2  12       29.94       38.04      4.42 o 
  -9  -2  12        8.75       14.58      4.00 o 
  -8  -2  12      251.94      236.73      8.92 o 
  -7  -2  12       40.26       41.81      4.72 o 
  -6  -2  12      198.10      181.29      8.43 o 
  -5  -2  12      180.00      161.99     11.04 o 
  -4  -2  12       26.89       22.39      3.54 o 
  -3  -2  12      196.00      200.35      6.26 o 
  -2  -2  12      260.81      282.51     10.86 o 
  -1  -2  12      318.47      329.70      8.69 o 
   0  -2  12      312.88      342.65     10.18 o 
   1  -2  12        0.44       -1.52      3.04 o 
   2  -2  12      725.85      752.06     18.44 o 
   3  -2  12      156.36      149.47      8.11 o 
   4  -2  12       18.07       18.37      5.05 o 
   5  -2  12      145.93      148.71      8.59 o 
   6  -2  12        1.86       -0.46      4.92 o 
   7  -2  12        7.05       -3.53      7.06 o 
 -11  -1  12        4.03        1.59      4.08 o 
 -10  -1  12      458.87      487.94     13.12 o 
  -9  -1  12       21.18       18.92      4.81 o 
  -8  -1  12       68.90       74.63      5.61 o 
  -7  -1  12        0.41       -0.95      2.88 o 
  -6  -1  12      270.70      285.20     10.06 o 
  -5  -1  12       60.36       58.95      9.25 o 
  -4  -1  12      294.49      313.01      9.56 o 
  -3  -1  12        4.77        7.51      3.12 o 
  -2  -1  12     1077.53     1166.36     19.69 o 
  -1  -1  12      754.80      796.54     15.06 o 
   0  -1  12       17.14       27.99      4.19 o 
   1  -1  12      424.94      432.24     11.85 o 
   2  -1  12        1.12       -1.82      3.63 o 
   3  -1  12       12.83       14.65      4.60 o 
   4  -1  12       19.54       22.53      4.98 o 
   5  -1  12       35.90       32.79      5.63 o 
   6  -1  12       13.35       22.86      6.02 o 
   7  -1  12        0.00       -2.74      6.75 o 
 -11   0  12       44.85       43.36      4.62 o 
 -10   0  12       48.30       50.38      4.90 o 
  -9   0  12        6.94        5.79      3.32 o 
  -8   0  12        1.25       -0.78      3.11 o 
  -7   0  12        0.03       -1.50      3.00 o 
  -6   0  12     1430.33     1453.48     28.92 o 
  -5   0  12        7.66        8.39      3.59 o 
  -4   0  12        1.31       -1.31      2.62 o 
  -3   0  12      576.67      578.53     12.08 o 
  -2   0  12       15.43        6.23      2.87 o 
  -1   0  12       24.66       45.68      4.52 o 
   0   0  12       77.58      104.24      6.60 o 
   1   0  12      188.27      176.44      7.67 o 
   2   0  12      572.54      564.68     15.59 o 
   3   0  12       93.28       70.26      6.35 o 
   4   0  12        0.36        2.87      3.93 o 
   5   0  12        0.44        2.10      4.37 o 
   6   0  12       18.16        6.68      5.32 o 
   7   0  12        0.36       -2.36      8.58 o 
 -11   1  12      130.81      138.87      7.29 o 
 -10   1  12        2.99        1.76      3.47 o 
  -9   1  12        1.40       -1.51      3.02 o 
  -8   1  12        1.59        0.22      3.21 o 
  -7   1  12        3.43        3.49      3.39 o 
  -6   1  12     1918.30     1928.48     36.48 o 
  -5   1  12        1.41       -1.60      3.19 o 
  -4   1  12      287.57      273.79      8.57 o 
  -3   1  12       27.09       28.48      3.69 o 
  -2   1  12      388.94      430.06     11.33 o 
  -1   1  12       34.80       33.65      4.37 o 
   0   1  12        5.66        7.48      3.33 o 
   1   1  12        9.70        4.41      3.85 o 
   2   1  12      376.17      321.21     11.65 o 
   3   1  12        4.14        5.19      4.03 o 
   4   1  12        1.61       -1.12      3.89 o 
   5   1  12       54.11       86.05      8.52 o 
   6   1  12       50.44       56.69      7.73 o 
 -11   2  12        7.53        6.51      3.76 o 
 -10   2  12       18.17        9.64      3.72 o 
  -9   2  12       13.14       12.92      4.23 o 
  -8   2  12      390.49      339.54     11.46 o 
  -7   2  12        0.03       -1.65      3.31 o 
  -6   2  12       12.05       16.39      4.14 o 
  -5   2  12      403.50      419.01     19.07 o 
  -4   2  12        1.98        5.58      3.15 o 
  -3   2  12      106.26      106.70      5.96 o 
  -2   2  12        0.95       -1.11      2.98 o 
  -1   2  12       44.02       41.56      4.68 o 
   0   2  12       13.14       11.94      3.80 o 
   1   2  12        4.39        7.18      4.01 o 
   2   2  12      394.74      440.27     13.94 o 
   3   2  12        0.16       -1.43      3.84 o 
   4   2  12       18.54       15.65      5.00 o 
   5   2  12       57.65       63.79      7.81 o 
   6   2  12        0.24       -0.07      6.41 o 
 -10   3  12       57.14       47.81      6.47 o 
  -9   3  12      117.81      115.57      7.54 o 
  -8   3  12      211.09      229.78      9.72 o 
  -7   3  12      112.49      110.46      7.25 o 
  -6   3  12       27.00       21.90      4.52 o 
  -5   3  12       53.04       69.88      8.98 o 
  -4   3  12       41.86       36.44      4.38 o 
  -3   3  12       17.53       11.29      5.40 o 
  -2   3  12       13.05        3.65      3.25 o 
  -1   3  12      212.81      194.05      8.16 o 
   0   3  12       57.94       50.06      5.69 o 
   1   3  12      105.91       86.55     10.05 o 
   2   3  12        0.52       -1.85      4.61 o 
   3   3  12       34.96       34.85      5.80 o 
   4   3  12       35.19       31.09      6.50 o 
   5   3  12        3.13       -2.49      4.99 o 
 -10   4  12       19.25       18.50      4.54 o 
  -9   4  12      199.86      192.08      9.24 o 
  -8   4  12      112.11      128.48      7.90 o 
  -7   4  12        4.31        1.51      3.73 o 
  -6   4  12      109.68       95.47      7.21 o 
  -5   4  12      127.59      116.24      7.80 o 
  -4   4  12      265.83      252.35      9.93 o 
  -3   4  12      119.65      107.00      7.06 o 
  -2   4  12       16.26       15.88      3.85 o 
  -1   4  12       80.41       77.94      6.64 o 
   0   4  12       62.75       58.38      6.45 o 
   1   4  12       11.33       12.21      4.60 o 
   2   4  12       11.78        2.17      4.52 o 
   3   4  12      336.23      345.00     13.17 o 
   4   4  12        1.01        4.33      5.32 o 
  -9   5  12        7.50        2.27      4.00 o 
  -8   5  12        2.93       -1.78      3.80 o 
  -7   5  12      170.63      162.67      9.00 o 
  -6   5  12        9.00       -0.19      4.34 o 
  -5   5  12       92.07       65.64      6.68 o 
  -4   5  12        7.83       16.92      6.74 o 
  -3   5  12       41.83       44.64      5.63 o 
  -2   5  12       70.12       63.09      7.34 o 
  -1   5  12        3.35        6.02      4.18 o 
   0   5  12        8.07       14.71      4.82 o 
   1   5  12       10.34       13.00      4.79 o 
   2   5  12        0.30        0.54      4.52 o 
   3   5  12       31.01       33.31      7.15 o 
  -8   6  12       89.95      108.28      8.13 o 
  -7   6  12       55.82       55.07      6.53 o 
  -6   6  12        0.19       -1.00      4.05 o 
  -5   6  12       21.29       26.79      6.18 o 
  -4   6  12      117.77      110.94      7.67 o 
  -3   6  12       31.09       32.82      6.28 o 
  -2   6  12       23.87       22.70      5.94 o 
  -1   6  12       35.91       25.69      5.44 o 
   0   6  12        4.59        7.59      4.69 o 
   1   6  12        0.09       -2.13      4.25 o 
  -7   7  12       27.04       24.15      5.56 o 
  -6   7  12        0.67        0.49      4.32 o 
  -5   7  12       14.59        7.69      5.37 o 
  -4   7  12       85.02       90.88     11.15 o 
  -3   7  12        1.97       -2.40      4.80 o 
  -2   7  12        0.14       -0.36      5.17 o 
  -1   7  12       21.25       11.81      8.08 o 
  -2 -11  13       44.09       57.57      8.10 o 
  -1 -11  13       13.83       24.66     12.49 o 
   0 -11  13        0.42       -0.10     14.51 o 
   1 -11  13      162.91      174.94     11.05 o 
   2 -11  13       27.06       36.47      7.27 o 
  -4 -10  13       81.17       95.51      8.79 o 
  -3 -10  13        2.89        3.44      4.78 o 
  -2 -10  13        6.26        5.82      5.45 o 
  -1 -10  13        3.72        2.60      4.91 o 
   0 -10  13       56.34       93.53      8.30 o 
   1 -10  13       13.00       20.75      5.81 o 
   2 -10  13      104.98      121.09      9.55 o 
   3 -10  13        1.91       -1.34      4.51 o 
   4 -10  13       73.07       81.15      8.04 o 
  -6  -9  13        5.58       -2.19      4.38 o 
  -5  -9  13        0.66        4.47      4.77 o 
  -4  -9  13        6.88        4.44      4.77 o 
  -3  -9  13        0.33        1.31      4.60 o 
  -2  -9  13       85.13       86.90      8.47 o 
  -1  -9  13        1.10        7.52      4.41 o 
   0  -9  13        4.74        4.81      4.10 o 
   1  -9  13        8.12       -0.79      5.70 o 
   2  -9  13        5.99        5.12      4.68 o 
   3  -9  13        3.77       -2.02      4.52 o 
   4  -9  13       69.51       64.92      7.37 o 
   5  -9  13       24.45       32.77      6.32 o 
  -7  -8  13        3.97        5.13      4.59 o 
  -6  -8  13       30.35       17.39      5.01 o 
  -5  -8  13       14.01        9.94      5.00 o 
  -4  -8  13      166.74      175.31     14.20 o 
  -3  -8  13      162.09      143.22      9.58 o 
  -2  -8  13        2.37       -2.11      4.22 o 
  -1  -8  13       58.19       57.02      5.97 o 
   0  -8  13        0.02        3.74      4.01 o 
   1  -8  13       91.56       98.53      7.39 o 
   2  -8  13        2.62        0.40      4.08 o 
   3  -8  13        3.25        1.86      4.51 o 
   4  -8  13       71.52       80.21      7.59 o 
   5  -8  13       22.92       35.06      6.79 o 
  -8  -7  13        9.37        5.72      4.09 o 
  -7  -7  13        6.24       -1.80      3.60 o 
  -6  -7  13        0.36        2.19      3.53 o 
  -5  -7  13       40.70       50.07      5.42 o 
  -4  -7  13      108.79      105.78      6.78 o 
  -3  -7  13       13.50       -0.76      4.85 o 
  -2  -7  13      272.10      310.03     11.12 o 
  -1  -7  13       31.82       25.65      4.84 o 
   0  -7  13      223.14      203.24     11.39 o 
   1  -7  13      255.38      220.51     10.00 o 
   2  -7  13      113.57      118.85      8.03 o 
   3  -7  13       25.35       29.96      5.64 o 
   4  -7  13       10.53        4.05      4.64 o 
   5  -7  13      115.79       91.53      8.09 o 
   6  -7  13       17.26       18.68      6.59 o 
  -8  -6  13       17.52       20.27      4.37 o 
  -7  -6  13      118.10      131.76      7.35 o 
  -6  -6  13       32.79       37.11      4.97 o 
  -5  -6  13       20.99       25.78      4.50 o 
  -4  -6  13       70.38       54.80      5.68 o 
  -3  -6  13       15.65        6.42      3.47 o 
  -2  -6  13      101.24      126.45      7.24 o 
  -1  -6  13        6.13        2.65      3.69 o 
   0  -6  13      186.59      184.85      8.75 o 
   1  -6  13       80.37       91.12      6.36 o 
   2  -6  13      274.81      304.11     11.68 o 
   3  -6  13       74.96       72.01      7.03 o 
   4  -6  13      329.65      347.12     13.09 o 
   5  -6  13        5.52       -2.37      4.74 o 
   6  -6  13       21.16       31.94     10.73 o 
  -9  -5  13       52.93       65.34      5.70 o 
  -8  -5  13        0.01       -1.65      3.30 o 
  -7  -5  13       94.08       89.29      6.31 o 
  -6  -5  13      140.49      150.24      7.67 o 
  -5  -5  13        0.97        2.26      3.37 o 
  -4  -5  13      106.93       75.28      5.89 o 
  -3  -5  13       11.72        4.58      3.19 o 
  -2  -5  13       35.19       35.37      3.98 o 
  -1  -5  13       15.10       20.00      4.02 o 
   0  -5  13       10.35        8.88      4.09 o 
   1  -5  13        7.11       -0.97      3.95 o 
   2  -5  13        2.53       -0.03      3.75 o 
   3  -5  13       58.20       64.45      6.03 o 
   4  -5  13      720.19      762.43     21.25 o 
   5  -5  13      100.55      119.08      7.74 o 
   6  -5  13       21.21       18.60      5.79 o 
  -9  -4  13       24.09       18.90      5.08 o 
  -8  -4  13      234.50      256.31     12.65 o 
  -7  -4  13        6.67       12.82      4.27 o 
  -6  -4  13      107.83      133.45      7.27 o 
  -5  -4  13       70.12       69.76      5.80 o 
  -4  -4  13      113.51      118.19      6.90 o 
  -3  -4  13      208.89      219.74      8.29 o 
  -2  -4  13       11.41        6.74      3.05 o 
  -1  -4  13      350.14      340.34      9.03 o 
   0  -4  13        8.31        7.06      3.28 o 
   1  -4  13       82.34       78.51      5.51 o 
   2  -4  13        5.52       -1.84      3.67 o 
   3  -4  13        0.62       -1.99      3.98 o 
   4  -4  13      678.46      697.28     17.35 o 
   5  -4  13       15.51       16.65      4.97 o 
   6  -4  13        9.11        2.72      5.08 o 
 -10  -3  13       27.90       25.00      4.44 o 
  -9  -3  13       22.11       20.43      4.08 o 
  -8  -3  13        2.34        2.07      3.54 o 
  -7  -3  13       46.18       49.54      5.16 o 
  -6  -3  13       43.32       50.88      5.25 o 
  -5  -3  13       41.22       33.26      5.98 o 
  -4  -3  13       30.76       22.28      4.21 o 
  -3  -3  13       45.40       54.14      4.53 o 
  -2  -3  13      162.60      175.48      7.06 o 
  -1  -3  13      441.81      476.61     10.38 o 
   0  -3  13       79.65       84.05      4.80 o 
   1  -3  13       91.76       83.99      5.18 o 
   2  -3  13      540.27      573.35     16.39 o 
   3  -3  13      172.70      162.98      9.06 o 
   4  -3  13      272.32      280.01     11.80 o 
   5  -3  13       76.76       79.51     10.29 o 
   6  -3  13       32.41       21.06      6.45 o 
 -10  -2  13        9.58        8.62      3.59 o 
  -9  -2  13       41.58       38.43      4.65 o 
  -8  -2  13      215.18      233.47      9.35 o 
  -7  -2  13        7.27        4.25      3.34 o 
  -6  -2  13        2.25       -0.14      3.26 o 
  -5  -2  13       72.57       71.08      5.88 o 
  -4  -2  13       17.30       13.08      3.94 o 
  -3  -2  13       18.81       14.11      3.50 o 
  -2  -2  13      349.26      357.64      9.37 o 
  -1  -2  13       99.54       99.06      8.30 o 
   0  -2  13       36.41       35.11      3.99 o 
   1  -2  13      453.69      444.87     12.73 o 
   2  -2  13      471.21      539.81     15.74 o 
   3  -2  13       93.47       84.89      7.15 o 
   4  -2  13      105.23      115.14      8.78 o 
   5  -2  13      440.81      481.98     15.50 o 
   6  -2  13        7.69        4.51      5.50 o 
 -10  -1  13       67.84       87.29      7.78 o 
  -9  -1  13       96.34      102.05      6.64 o 
  -8  -1  13      106.97       96.15      6.52 o 
  -7  -1  13       99.74       86.28      6.29 o 
  -6  -1  13        5.08        1.85      3.41 o 
  -5  -1  13      329.50      317.70     11.06 o 
  -4  -1  13       15.51       17.09      4.10 o 
  -3  -1  13      294.08      308.77      9.43 o 
  -2  -1  13       96.03      103.88      6.45 o 
  -1  -1  13       86.62      106.91      5.55 o 
   0  -1  13        0.91        3.34      3.48 o 
   1  -1  13       96.46      118.29      7.75 o 
   2  -1  13      132.11      165.02      8.89 o 
   3  -1  13       60.88       65.08      6.69 o 
   4  -1  13      134.66      152.21     14.79 o 
   5  -1  13        9.10       16.35      6.10 o 
   6  -1  13        0.32        2.56      5.82 o 
 -10   0  13      162.15      187.28      9.84 o 
  -9   0  13       90.95       99.40      8.03 o 
  -8   0  13        1.28       -1.62      3.24 o 
  -7   0  13      376.86      421.18     15.09 o 
  -6   0  13       31.39       26.08      4.74 o 
  -5   0  13       80.31       72.27      6.17 o 
  -4   0  13      136.70      108.30      7.88 o 
  -3   0  13      100.49       90.05      6.07 o 
  -2   0  13       36.57       33.19      3.98 o 
  -1   0  13       80.35       89.14      6.01 o 
   0   0  13       25.01       21.11      4.25 o 
   1   0  13      133.52      141.68      8.14 o 
   2   0  13        4.52        7.16      4.49 o 
   3   0  13       48.62       48.36      6.31 o 
   4   0  13        0.02        6.62      5.56 o 
   5   0  13       14.70       22.60     11.84 o 
 -10   1  13        9.30        4.01      3.78 o 
  -9   1  13       33.16       28.55      4.80 o 
  -8   1  13        2.02        3.29      3.76 o 
  -7   1  13        3.81        4.31      3.69 o 
  -6   1  13       36.85       39.14      5.33 o 
  -5   1  13       14.08        6.63      4.04 o 
  -4   1  13       35.79       36.07      5.84 o 
  -3   1  13       13.05       14.76      3.75 o 
  -2   1  13        0.46        0.49      2.80 o 
  -1   1  13        9.12        5.79      3.52 o 
   0   1  13        5.16        8.21      4.28 o 
   1   1  13        7.57        7.62      4.32 o 
   2   1  13        7.82        7.82      4.45 o 
   3   1  13       11.12       11.51      4.92 o 
   4   1  13        4.02        3.72      4.63 o 
   5   1  13       25.06       30.09      7.05 o 
 -10   2  13       72.00       77.34      6.54 o 
  -9   2  13       81.17       68.58      6.26 o 
  -8   2  13       26.12       14.92      4.36 o 
  -7   2  13       54.55       53.35      5.84 o 
  -6   2  13       18.46       30.90      4.99 o 
  -5   2  13      837.94      855.45     20.91 o 
  -4   2  13      325.43      279.37     11.10 o 
  -3   2  13       92.18       88.24      7.07 o 
  -2   2  13       85.44       87.06      6.69 o 
  -1   2  13      142.65      147.67      7.54 o 
   0   2  13       58.33       51.06      6.02 o 
   1   2  13      257.15      294.57     11.58 o 
   2   2  13       16.57       12.77      4.73 o 
   3   2  13       22.28       17.87      6.09 o 
   4   2  13       10.30        2.68      5.59 o 
  -9   3  13       74.70       93.72      7.81 o 
  -8   3  13        3.27        9.32      4.08 o 
  -7   3  13       62.05       57.57      6.10 o 
  -6   3  13        8.55       10.68      4.33 o 
  -5   3  13      407.93      455.99     14.61 o 
  -4   3  13      181.05      173.73      9.29 o 
  -3   3  13        4.46        8.91      4.06 o 
  -2   3  13       70.56       77.00      7.93 o 
  -1   3  13       10.03        2.37      3.91 o 
   0   3  13        1.99       -1.28      3.97 o 
   1   3  13        5.91        2.70      7.03 o 
   2   3  13        1.74        0.04      4.23 o 
   3   3  13      187.18      190.00     10.27 o 
  -8   4  13        3.64       -0.79      3.82 o 
  -7   4  13       21.14       27.50      5.30 o 
  -6   4  13        0.02       -0.20      4.00 o 
  -5   4  13       48.45       37.14      5.81 o 
  -4   4  13        3.07       -0.06      4.23 o 
  -3   4  13       66.65       72.94      6.66 o 
  -2   4  13       96.57       76.54      7.78 o 
  -1   4  13       16.77       15.78      4.77 o 
   0   4  13       84.58       76.39      7.16 o 
   1   4  13       15.65       25.98      5.70 o 
   2   4  13       42.62       34.29      7.45 o 
  -7   5  13       65.31       47.21      6.34 o 
  -6   5  13      156.23      141.56      9.16 o 
  -5   5  13       31.55       38.88      6.09 o 
  -4   5  13       28.21       21.91      6.19 o 
  -3   5  13       70.18       84.96      8.15 o 
  -2   5  13       92.73       80.12      8.48 o 
  -1   5  13       50.47       52.79      7.56 o 
   0   5  13        0.32        7.17      4.84 o 
   1   5  13       18.27       23.69      5.75 o 
  -6   6  13       77.33       62.71      7.39 o 
  -5   6  13       17.77       20.24      5.59 o 
  -4   6  13      216.73      237.85     15.66 o 
  -3   6  13       52.51       37.38      7.03 o 
  -2   6  13        3.58        1.12      5.28 o 
  -1 -10  14       14.63       13.88      7.36 o 
   0 -10  14       14.05       18.36      8.94 o 
  -4  -9  14       37.22       34.26      6.49 o 
  -3  -9  14        3.92        5.00      5.26 o 
  -2  -9  14        8.16        3.31      5.12 o 
  -1  -9  14       41.27       35.86      6.98 o 
   0  -9  14        7.23       16.29      5.95 o 
   1  -9  14      178.99      147.33     13.19 o 
   2  -9  14      119.19      164.65     10.94 o 
  -5  -8  14       48.59       60.56      7.53 o 
  -4  -8  14       10.07        9.53      5.10 o 
  -3  -8  14       82.90       75.08      8.28 o 
  -2  -8  14       61.63       57.96      8.82 o 
  -1  -8  14       21.33       23.07      6.08 o 
   0  -8  14        9.32        8.68      5.16 o 
   1  -8  14       79.58       66.65      8.03 o 
   2  -8  14       13.22       18.42      6.05 o 
   3  -8  14        6.30        1.05      4.71 o 
  -6  -7  14       16.42       19.00      4.74 o 
  -5  -7  14        5.47        7.88      4.91 o 
  -4  -7  14       48.48       39.58      6.37 o 
  -3  -7  14       41.42       28.44      8.55 o 
  -2  -7  14        5.20       11.96      5.41 o 
  -1  -7  14        0.02        3.96      4.04 o 
   0  -7  14       13.13        1.44      4.76 o 
   1  -7  14      110.46      143.99      9.94 o 
   2  -7  14       36.37       48.10      6.46 o 
   3  -7  14       35.39       49.10      6.45 o 
   4  -7  14       29.86       18.82      6.05 o 
  -7  -6  14        1.74       -1.77      3.54 o 
  -6  -6  14       32.78       28.53      4.90 o 
  -5  -6  14       34.62       29.97      4.69 o 
  -4  -6  14      117.72      118.52      8.98 o 
  -3  -6  14       23.20        9.59      5.03 o 
  -2  -6  14        0.33        6.94      4.91 o 
  -1  -6  14       44.27       44.85      5.58 o 
   0  -6  14      185.18      160.82      8.85 o 
   1  -6  14       15.69        8.33      4.64 o 
   2  -6  14        0.46       -2.13      4.26 o 
   3  -6  14       47.60       46.19      7.55 o 
   4  -6  14        1.53       -2.34      4.67 o 
  -8  -5  14       25.93       19.31      4.69 o 
  -7  -5  14       12.74        7.15      3.97 o 
  -6  -5  14       42.61       49.08      7.00 o 
  -5  -5  14       68.94       63.90      6.61 o 
  -4  -5  14      240.48      211.44      9.25 o 
  -3  -5  14       33.95       50.11      9.83 o 
  -2  -5  14        0.13        2.08      3.67 o 
  -1  -5  14        7.02       11.45      4.33 o 
   0  -5  14      280.98      264.94     10.81 o 
   1  -5  14       23.72       16.03      4.99 o 
   2  -5  14       12.12       13.12      4.96 o 
   3  -5  14       26.85       22.17      5.74 o 
   4  -5  14      101.43       86.92      7.40 o 
   5  -5  14       97.22       84.13      9.63 o 
  -8  -4  14       15.72       10.16      4.23 o 
  -7  -4  14       12.70       15.50      4.24 o 
  -6  -4  14       36.93       36.60      5.48 o 
  -5  -4  14       13.27       11.51      4.07 o 
  -4  -4  14       90.99       83.82      6.73 o 
  -3  -4  14        3.02       -0.26      4.15 o 
  -2  -4  14      145.15      141.57      6.80 o 
  -1  -4  14        2.13        5.81      3.87 o 
   0  -4  14      217.24      226.65      8.47 o 
   1  -4  14       33.18       29.54      4.87 o 
   2  -4  14       59.36       52.25      5.82 o 
   3  -4  14      232.15      240.61     10.43 o 
   4  -4  14      248.24      276.80     12.18 o 
   5  -4  14        6.78        1.10      5.42 o 
  -9  -3  14        9.73        8.48      4.50 o 
  -8  -3  14       98.82       98.87      6.88 o 
  -7  -3  14       88.44       95.02      7.51 o 
  -6  -3  14        0.18        1.74      3.54 o 
  -5  -3  14       36.08       44.23      5.43 o 
  -4  -3  14        5.08        2.85      3.57 o 
  -3  -3  14       57.21       46.19      5.45 o 
  -2  -3  14       13.99       23.03      4.61 o 
  -1  -3  14        0.88        0.26      3.20 o 
   0  -3  14        2.30        6.00      4.43 o 
   1  -3  14       19.30       16.34      4.94 o 
   2  -3  14      195.97      202.86     10.16 o 
   3  -3  14      196.77      211.03     10.61 o 
   4  -3  14       36.57       60.51      8.70 o 
   5  -3  14      355.09      347.06     20.22 o 
  -9  -2  14        0.17        0.04      3.69 o 
  -8  -2  14      245.63      251.84     10.02 o 
  -7  -2  14       39.71       46.20      5.55 o 
  -6  -2  14       88.64       97.59      6.99 o 
  -5  -2  14      266.43      312.60     15.10 o 
  -4  -2  14      136.42      147.63      8.14 o 
  -3  -2  14      248.03      256.49     10.43 o 
  -2  -2  14       77.29       91.32      5.93 o 
  -1  -2  14       15.12       14.88      3.80 o 
   0  -2  14        9.34       12.97      3.82 o 
   1  -2  14      176.40      196.11      9.77 o 
   2  -2  14       40.79       48.15      6.46 o 
   3  -2  14        2.17        6.14      4.95 o 
   4  -2  14      163.17      196.71     10.63 o 
  -9  -1  14      223.37      234.30     10.01 o 
  -8  -1  14        3.10        3.29      3.73 o 
  -7  -1  14       50.96       56.60      5.98 o 
  -6  -1  14       58.75       55.46      5.98 o 
  -5  -1  14       16.62       16.38      4.46 o 
  -4  -1  14       26.06       19.81      5.24 o 
  -3  -1  14       13.25       10.26      4.32 o 
  -2  -1  14       56.16       68.98      6.03 o 
  -1  -1  14       39.38       55.54      5.07 o 
   0  -1  14       35.64       48.52      8.34 o 
   1  -1  14       20.53       20.42      6.62 o 
   2  -1  14      117.63      149.75      9.01 o 
   3  -1  14        0.12        2.00      4.57 o 
   4  -1  14       86.72       81.36      9.80 o 
  -9   0  14       55.66       50.69      5.85 o 
  -8   0  14        3.55        2.58      3.80 o 
  -7   0  14       22.57       17.87      4.70 o 
  -6   0  14       97.52      114.61      7.89 o 
  -5   0  14      129.05      126.88      8.45 o 
  -4   0  14        0.04       -1.94      3.88 o 
  -3   0  14       38.31       48.70      5.17 o 
  -2   0  14      131.67      125.13      6.87 o 
  -1   0  14       12.89        9.62      3.96 o 
   0   0  14        4.53        0.03      4.20 o 
   1   0  14      133.66      136.28      9.40 o 
   2   0  14       10.14       17.44      5.27 o 
   3   0  14       11.34        5.53      4.98 o 
   4   0  14        2.72        3.78      5.99 o 
  -8   1  14        6.56        2.41      4.05 o 
  -7   1  14       28.42       23.19      4.94 o 
  -6   1  14       48.91       52.62      6.11 o 
  -5   1  14      581.87      664.89     18.17 o 
  -4   1  14       64.11       65.87      6.74 o 
  -3   1  14       13.38       20.81      4.37 o 
  -2   1  14        6.71       -1.74      3.49 o 
  -1   1  14        2.30        0.34      4.72 o 
   0   1  14       54.84       70.94      6.90 o 
   1   1  14        1.91       -0.86      4.16 o 
   2   1  14        3.82        6.43      4.77 o 
   3   1  14       14.17        4.67      4.87 o 
  -8   2  14      153.95      145.08      8.61 o 
  -7   2  14       51.29       61.72      8.09 o 
  -6   2  14       55.21       59.94      6.44 o 
  -5   2  14      240.40      259.11     11.22 o 
  -4   2  14      409.18      452.95     17.00 o 
  -3   2  14      109.82      108.61      8.35 o 
  -2   2  14      256.06      254.81     19.13 o 
  -1   2  14       41.35       50.18     10.43 o 
   0   2  14       28.32       25.89      5.63 o 
   1   2  14       45.36       47.82      6.41 o 
   2   2  14       11.31        4.71      5.99 o 
  -7   3  14        0.86       -1.12      4.07 o 
  -6   3  14       84.15       91.57     10.12 o 
  -5   3  14      142.17      103.76      8.03 o 
  -4   3  14       90.47       98.03      7.87 o 
  -3   3  14        6.44        8.51      4.05 o 
  -2   3  14       24.89       19.34      6.74 o 
  -1   3  14       13.04       12.80      5.75 o 
   0   3  14      141.02      181.72     11.25 o 
   1   3  14        5.65       15.03      5.23 o 
  -6   4  14       13.93       12.75      6.67 o 
  -5   4  14        0.48       -2.07      4.15 o 
  -4   4  14        2.39       -1.99      4.56 o 
  -3   4  14       66.76       56.11      9.69 o 
  -2   4  14      194.04      200.02     11.83 o 
  -1   4  14        1.35        5.25      5.61 o 
  -3  -8  15       45.05       51.44      8.07 o 
  -2  -8  15       56.18       52.72      7.87 o 
  -1  -8  15        0.86        1.07      6.43 o 
   0  -8  15       15.32        9.51     13.82 o 
  -4  -7  15       73.20       78.14      8.36 o 
  -3  -7  15       34.81       35.10      7.03 o 
  -2  -7  15        1.24        3.28      5.33 o 
  -1  -7  15       20.17       24.34      7.67 o 
   0  -7  15        8.84        3.63      4.99 o 
   1  -7  15        0.06       -1.30      6.40 o 
   2  -7  15       53.34       79.25      8.77 o 
  -5  -6  15       29.70       40.95      9.11 o 
  -4  -6  15        6.30       -0.16      4.85 o 
  -3  -6  15        4.62        4.52      5.78 o 
  -2  -6  15       16.54       11.12      6.41 o 
  -1  -6  15       42.54       47.04      9.28 o 
   0  -6  15       40.15       44.08      7.06 o 
   1  -6  15        5.20       11.23      5.64 o 
   2  -6  15       10.40       15.96      5.92 o 
  -6  -5  15       82.23       82.09      6.88 o 
  -5  -5  15       13.41        6.57      4.05 o 
  -4  -5  15        2.57       -1.11      4.73 o 
  -3  -5  15       27.33       20.15      5.94 o 
  -2  -5  15        8.04        7.30      6.72 o 
  -1  -5  15       67.46       64.25      6.51 o 
   0  -5  15       16.00       12.30      6.14 o 
   1  -5  15        0.79       -1.98      4.69 o 
   2  -5  15       19.51       46.37      7.32 o 
   3  -5  15        0.76        1.80      5.25 o 
  -7  -4  15       99.43      132.41      8.06 o 
  -6  -4  15        0.12       -1.93      3.85 o 
  -5  -4  15        6.97        3.54      4.10 o 
  -4  -4  15       23.83       22.96      4.90 o 
  -3  -4  15        0.06       -1.00      4.89 o 
  -2  -4  15        5.06       -2.35      4.70 o 
  -1  -4  15       37.92       26.51      5.90 o 
   0  -4  15       14.73       18.43      8.05 o 
   1  -4  15        6.77        2.51      5.22 o 
   2  -4  15        2.46        0.60      4.41 o 
   3  -4  15       13.62        8.49      4.83 o 
  -7  -3  15       59.00       45.14      5.90 o 
  -6  -3  15        1.45        0.89      3.76 o 
  -5  -3  15       67.59       68.39      8.62 o 
  -4  -3  15        2.06        1.00      3.79 o 
  -3  -3  15      205.06      195.39      9.47 o 
  -2  -3  15       13.03       10.84      9.00 o 
  -1  -3  15       27.53       28.52      6.10 o 
   0  -3  15       14.02       15.59      7.19 o 
   1  -3  15       42.75       32.13      6.71 o 
   2  -3  15        0.04        2.73      4.86 o 
   3  -3  15        6.68       -3.02      6.04 o 
  -7  -2  15      177.84      203.76     11.07 o 
  -6  -2  15        0.01        0.14      3.83 o 
  -5  -2  15       77.69       90.19      7.16 o 
  -4  -2  15       18.32       29.77      5.27 o 
  -3  -2  15      267.87      316.18     12.02 o 
  -2  -2  15        1.03        0.20      3.96 o 
  -1  -2  15        3.37        2.55      4.19 o 
   0  -2  15       15.76       10.60      5.77 o 
   1  -2  15       56.03       76.00      8.48 o 
   2  -2  15       18.16       20.54      5.76 o 
  -7  -1  15        2.16       -1.73      4.04 o 
  -6  -1  15       51.93       50.57      6.24 o 
  -5  -1  15        3.40       -1.33      3.98 o 
  -4  -1  15       19.12       13.89      4.93 o 
  -3  -1  15       26.38       29.27      5.64 o 
  -2  -1  15        6.13        6.07      3.97 o 
  -1  -1  15       73.08       86.95      7.02 o 
   0  -1  15        0.02        1.52      4.12 o 
   1  -1  15        4.75        1.90      5.27 o 
   2  -1  15        1.41        1.59      4.67 o 
  -7   0  15       95.62      102.84      7.67 o 
  -6   0  15        9.97        5.67      4.33 o 
  -5   0  15       31.21       37.30      5.88 o 
  -4   0  15        0.76        2.52      4.37 o 
  -3   0  15       68.36       97.83      7.75 o 
  -2   0  15      147.16      175.38      9.09 o 
  -1   0  15       20.04       15.18      4.92 o 
   0   0  15       34.04       38.39      7.14 o 
   1   0  15       18.28       19.62      6.98 o 
  -6   1  15      176.35      165.99     10.11 o 
  -5   1  15      113.09      105.47      8.14 o 
  -4   1  15        1.71        2.56      4.49 o 
  -3   1  15        1.52        2.93      4.32 o 
  -2   1  15       23.23       25.46      6.19 o 
  -1   1  15       13.73       15.24      5.06 o 
   0   1  15       20.26       35.75      7.12 o 
  -5   2  15      294.93      308.35     12.78 o 
  -4   2  15        0.05        1.88      4.68 o 
  -3   2  15        4.03        6.76      5.34 o 
  -2   2  15        3.65       -2.17      4.33 o 
  -1   2  15      111.50      109.77      9.50 o 
  -2  -5  16        7.96       18.57      8.17 o 
  -3  -4  16       65.92       70.02      8.68 o 
  -2  -4  16        1.05       -1.70      6.00 o 
  -1  -4  16        7.98       13.13      7.59 o 
  -4  -3  16        9.01       13.21      6.01 o 
  -3  -3  16        6.83       -2.62      5.24 o 
  -2  -3  16       95.04      115.98     12.19 o 
  -1  -3  16        3.55       -1.77      6.58 o 
  -4  -2  16       22.26       25.25      5.53 o 
  -3  -2  16        5.02       -0.68      4.43 o 
  -2  -2  16       24.03       17.58     11.22 o 
  -1  -2  16        6.93       -3.31      6.63 o 
  -3  -1  16        2.98        3.22      5.30 o 
                                                 
